# Supplementary material for: A novel single alpha-helix DNA-binding domain in CAF-1 promotes gene silencing and DNA damage survival through tetrasome-length DNA selectivity and spacer function
Source: eLife. 2023 Jul 11;12:e83538. doi: 10.7554/eLife.83538 (PMC10335832; doi:10.7554/eLife.83538)
Supplement: Figure 1—source data 1. — Electrophoretic mobility shift assay (EMSA) images (panels b–e) and data analyses (panel j). [file elife-83538-fig1-data1.zip]

Archive with 67 entries (61 files):
- Figure 1 - Source data 1/
- Figure 1 - Source data 1/Figure 1 - Source data 1_Gels Labeled.png
- __MACOSX/Figure 1 - Source data 1/._Figure 1 - Source data 1_Gels Labeled.png
- Figure 1 - Source data 1/.DS_Store
- __MACOSX/Figure 1 - Source data 1/._.DS_Store
- Figure 1 - Source data 1/j/
- __MACOSX/Figure 1 - Source data 1/._j
- Figure 1 - Source data 1/c/
- __MACOSX/Figure 1 - Source data 1/._c
- Figure 1 - Source data 1/d/
- __MACOSX/Figure 1 - Source data 1/._d
- Figure 1 - Source data 1/e/
- __MACOSX/Figure 1 - Source data 1/._e
- Figure 1 - Source data 1/b/
- __MACOSX/Figure 1 - Source data 1/._b
- Figure 1 - Source data 1/j/211004 yCAF1 WT Cy5 DNA Kds.pzfx
- __MACOSX/Figure 1 - Source data 1/j/._211004 yCAF1 WT Cy5 DNA Kds.pzfx
- Figure 1 - Source data 1/c/211004 Cy5 40 bp EMSA with yCAF1 WT_PUB_600.tif
- __MACOSX/Figure 1 - Source data 1/c/._211004 Cy5 40 bp EMSA with yCAF1 WT_PUB_600.tif
- Figure 1 - Source data 1/c/210921 Cy5 40bp EMSA with yCAF1 WT_PUB_600.tif
- __MACOSX/Figure 1 - Source data 1/c/._210921 Cy5 40bp EMSA with yCAF1 WT_PUB_600.tif
- Figure 1 - Source data 1/c/210921 Cy5 40bp EMSA with yCAF1 WT_Table.xlsx
- __MACOSX/Figure 1 - Source data 1/c/._210921 Cy5 40bp EMSA with yCAF1 WT_Table.xlsx
- Figure 1 - Source data 1/c/211004 Cy5 40 bp EMSA with yCAF1 WT_Table.xlsx
- __MACOSX/Figure 1 - Source data 1/c/._211004 Cy5 40 bp EMSA with yCAF1 WT_Table.xlsx
- Figure 1 - Source data 1/c/211001 Cy5 40bp EMSA with yCAF1 WT_PUB_600.tif
- __MACOSX/Figure 1 - Source data 1/c/._211001 Cy5 40bp EMSA with yCAF1 WT_PUB_600.tif
- Figure 1 - Source data 1/c/211001 Cy5 40 bp EMSA with yCAF1 WT_Table.xlsx
- __MACOSX/Figure 1 - Source data 1/c/._211001 Cy5 40 bp EMSA with yCAF1 WT_Table.xlsx
- Figure 1 - Source data 1/d/210921 Cy5 50bp EMSA with yCAF1 WT_PUB_600.tif
- __MACOSX/Figure 1 - Source data 1/d/._210921 Cy5 50bp EMSA with yCAF1 WT_PUB_600.tif
- Figure 1 - Source data 1/d/210921 Cy5 50bp EMSA with yCAF1 WT_Table.xlsx
- __MACOSX/Figure 1 - Source data 1/d/._210921 Cy5 50bp EMSA with yCAF1 WT_Table.xlsx
- Figure 1 - Source data 1/d/211004 Cy5 50 bp EMSA with yCAF1 WT_PUB_600.tif
- __MACOSX/Figure 1 - Source data 1/d/._211004 Cy5 50 bp EMSA with yCAF1 WT_PUB_600.tif
- Figure 1 - Source data 1/d/211001 Cy5 50 bp EMSA with yCAF1 WT_Table.xlsx
- __MACOSX/Figure 1 - Source data 1/d/._211001 Cy5 50 bp EMSA with yCAF1 WT_Table.xlsx
- Figure 1 - Source data 1/d/211004 Cy5 50 bp EMSA with yCAF1 WT_Table.xlsx
- __MACOSX/Figure 1 - Source data 1/d/._211004 Cy5 50 bp EMSA with yCAF1 WT_Table.xlsx
- Figure 1 - Source data 1/d/211001 Cy5 50bp EMSA with yCAF1 WT_PUB_600.tif
- __MACOSX/Figure 1 - Source data 1/d/._211001 Cy5 50bp EMSA with yCAF1 WT_PUB_600.tif
- Figure 1 - Source data 1/e/210921 Cy5 80bp EMSA with yCAF1 WT_PUB_600.tif
- __MACOSX/Figure 1 - Source data 1/e/._210921 Cy5 80bp EMSA with yCAF1 WT_PUB_600.tif
- Figure 1 - Source data 1/e/211004 Cy5 80 bp EMSA with yCAF1 WT_PUB_600.tif
- __MACOSX/Figure 1 - Source data 1/e/._211004 Cy5 80 bp EMSA with yCAF1 WT_PUB_600.tif
- Figure 1 - Source data 1/e/211001 Cy5 80 bp EMSA with yCAF1 WT_Table.xlsx
- __MACOSX/Figure 1 - Source data 1/e/._211001 Cy5 80 bp EMSA with yCAF1 WT_Table.xlsx
- Figure 1 - Source data 1/e/210921 Cy5 80bp EMSA with yCAF1 WT_Table.xlsx
- __MACOSX/Figure 1 - Source data 1/e/._210921 Cy5 80bp EMSA with yCAF1 WT_Table.xlsx
- Figure 1 - Source data 1/e/211004 Cy5 80 bp EMSA with yCAF1 WT_Table.xlsx
- __MACOSX/Figure 1 - Source data 1/e/._211004 Cy5 80 bp EMSA with yCAF1 WT_Table.xlsx
- Figure 1 - Source data 1/e/211001 Cy5 80bp EMSA with yCAF1 WT_PUB_600.tif
- __MACOSX/Figure 1 - Source data 1/e/._211001 Cy5 80bp EMSA with yCAF1 WT_PUB_600.tif
- Figure 1 - Source data 1/b/211001 Cy5 30bp EMSA with yCAF1 WT_PUB_600.tif
- __MACOSX/Figure 1 - Source data 1/b/._211001 Cy5 30bp EMSA with yCAF1 WT_PUB_600.tif
- Figure 1 - Source data 1/b/211004 Cy5 30 bp EMSA with yCAF1 WT_Table.xlsx
- __MACOSX/Figure 1 - Source data 1/b/._211004 Cy5 30 bp EMSA with yCAF1 WT_Table.xlsx
- Figure 1 - Source data 1/b/.DS_Store
- __MACOSX/Figure 1 - Source data 1/b/._.DS_Store
- Figure 1 - Source data 1/b/211001 Cy5 30 bp EMSA with yCAF1 WT_Table.xlsx
- __MACOSX/Figure 1 - Source data 1/b/._211001 Cy5 30 bp EMSA with yCAF1 WT_Table.xlsx
- Figure 1 - Source data 1/b/211004 Cy5 30 bp EMSA with yCAF1 WT_PUB_600.tif
- __MACOSX/Figure 1 - Source data 1/b/._211004 Cy5 30 bp EMSA with yCAF1 WT_PUB_600.tif
- Figure 1 - Source data 1/b/210921 Cy5 30bp EMSA with yCAF1 WT_Table.xlsx
- __MACOSX/Figure 1 - Source data 1/b/._210921 Cy5 30bp EMSA with yCAF1 WT_Table.xlsx
- Figure 1 - Source data 1/b/210921 Cy5 30bp EMSA with yCAF1 WT_PUB_600.tif
- __MACOSX/Figure 1 - Source data 1/b/._210921 Cy5 30bp EMSA with yCAF1 WT_PUB_600.tif
