# Supplementary material for: A novel single alpha-helix DNA-binding domain in CAF-1 promotes gene silencing and DNA damage survival through tetrasome-length DNA selectivity and spacer function
Source: eLife. 2023 Jul 11;12:e83538. doi: 10.7554/eLife.83538 (PMC10335832; doi:10.7554/eLife.83538)
Supplement: Figure 1—source data 2. — Electrophoretic mobility shift assay (EMSA) images (panels f–i and m), data analyses (panels k and l), and flow cytometry data (panel o). [file elife-83538-fig1-data2.zip]

Archive with 87 entries (78 files):
- Figure 1 - Source data 2/
- __MACOSX/._Figure 1 - Source data 2
- Figure 1 - Source data 2/.DS_Store
- __MACOSX/Figure 1 - Source data 2/._.DS_Store
- Figure 1 - Source data 2/i/
- __MACOSX/Figure 1 - Source data 2/._i
- Figure 1 - Source data 2/g/
- __MACOSX/Figure 1 - Source data 2/._g
- Figure 1 - Source data 2/f/
- __MACOSX/Figure 1 - Source data 2/._f
- Figure 1 - Source data 2/o/
- __MACOSX/Figure 1 - Source data 2/._o
- Figure 1 - Source data 2/h/
- __MACOSX/Figure 1 - Source data 2/._h
- Figure 1 - Source data 2/Panel l KD calculation.xlsx
- __MACOSX/Figure 1 - Source data 2/._Panel l KD calculation.xlsx
- Figure 1 - Source data 2/Figure 1 - Source data 2_Gels Labeled.png
- __MACOSX/Figure 1 - Source data 2/._Figure 1 - Source data 2_Gels Labeled.png
- Figure 1 - Source data 2/m/
- __MACOSX/Figure 1 - Source data 2/._m
- Figure 1 - Source data 2/k/
- __MACOSX/Figure 1 - Source data 2/._k
- Figure 1 - Source data 2/l/
- Figure 1 - Source data 2/i/220324 Cy5 80bp EMSA with yKER 136to225Y_n3_PUB_600.tif
- __MACOSX/Figure 1 - Source data 2/i/._220324 Cy5 80bp EMSA with yKER 136to225Y_n3_PUB_600.tif
- Figure 1 - Source data 2/i/220324 Cy5 80bp EMSA with yKER 136to225Y_n2_Table.xlsx
- __MACOSX/Figure 1 - Source data 2/i/._220324 Cy5 80bp EMSA with yKER 136to225Y_n2_Table.xlsx
- Figure 1 - Source data 2/i/220324 Cy5 80bp EMSA with yKER 136to225Y_n1_PUB_600.tif
- __MACOSX/Figure 1 - Source data 2/i/._220324 Cy5 80bp EMSA with yKER 136to225Y_n1_PUB_600.tif
- Figure 1 - Source data 2/i/220324 Cy5 80bp EMSA with yKER 136to225Y_n1_Table.xlsx
- __MACOSX/Figure 1 - Source data 2/i/._220324 Cy5 80bp EMSA with yKER 136to225Y_n1_Table.xlsx
- Figure 1 - Source data 2/i/220324 Cy5 80bp EMSA with yKER 136to225Y_n2_PUB_600.tif
- __MACOSX/Figure 1 - Source data 2/i/._220324 Cy5 80bp EMSA with yKER 136to225Y_n2_PUB_600.tif
- Figure 1 - Source data 2/i/220324 Cy5 80bp EMSA with yKER 136to225Y_n3_Table.xlsx
- __MACOSX/Figure 1 - Source data 2/i/._220324 Cy5 80bp EMSA with yKER 136to225Y_n3_Table.xlsx
- Figure 1 - Source data 2/g/.DS_Store
- __MACOSX/Figure 1 - Source data 2/g/._.DS_Store
- Figure 1 - Source data 2/g/211122 Cy5 30 bp EMSA with yKER_PUB_600.tif
- __MACOSX/Figure 1 - Source data 2/g/._211122 Cy5 30 bp EMSA with yKER_PUB_600.tif
- Figure 1 - Source data 2/g/211119 Cy5 30bp EMSA with yKER_Table.xlsx
- __MACOSX/Figure 1 - Source data 2/g/._211119 Cy5 30bp EMSA with yKER_Table.xlsx
- Figure 1 - Source data 2/g/211119 Cy5 30 bp EMSA with yKER_PUB_600.tif
- __MACOSX/Figure 1 - Source data 2/g/._211119 Cy5 30 bp EMSA with yKER_PUB_600.tif
- Figure 1 - Source data 2/g/211118 Cy5 30bp EMSA with yKER_Table.xlsx
- __MACOSX/Figure 1 - Source data 2/g/._211118 Cy5 30bp EMSA with yKER_Table.xlsx
- Figure 1 - Source data 2/g/211118 Cy5 30 bp EMSA with yKER_n2_PUB_600.tif
- __MACOSX/Figure 1 - Source data 2/g/._211118 Cy5 30 bp EMSA with yKER_n2_PUB_600.tif
- Figure 1 - Source data 2/g/211122Cy5 30bp EMSA with yKER_Table.xlsx
- __MACOSX/Figure 1 - Source data 2/g/._211122Cy5 30bp EMSA with yKER_Table.xlsx
- Figure 1 - Source data 2/f/211216 Cy5 20bp EMSA with yKER_n2_PUB_600.tif
- __MACOSX/Figure 1 - Source data 2/f/._211216 Cy5 20bp EMSA with yKER_n2_PUB_600.tif
- Figure 1 - Source data 2/f/211216 Cy5 20 bp EMSA with yKER_n2_Table.xlsx
- __MACOSX/Figure 1 - Source data 2/f/._211216 Cy5 20 bp EMSA with yKER_n2_Table.xlsx
- Figure 1 - Source data 2/f/211216 Cy5 20bp EMSA with yKER_n1_PUB_600.tif
- __MACOSX/Figure 1 - Source data 2/f/._211216 Cy5 20bp EMSA with yKER_n1_PUB_600.tif
- Figure 1 - Source data 2/f/211220 Cy5 20 bp EMSA with yKER_Table.xlsx
- __MACOSX/Figure 1 - Source data 2/f/._211220 Cy5 20 bp EMSA with yKER_Table.xlsx
- Figure 1 - Source data 2/f/211220 Cy5 20 bp EMSA with yKER_PUB_600.tif
- __MACOSX/Figure 1 - Source data 2/f/._211220 Cy5 20 bp EMSA with yKER_PUB_600.tif
- Figure 1 - Source data 2/f/211216 Cy5 20 bp EMSA with yKER_n1_Table.xlsx
- __MACOSX/Figure 1 - Source data 2/f/._211216 Cy5 20 bp EMSA with yKER_n1_Table.xlsx
- Figure 1 - Source data 2/o/Cac1 Flow Data.pzfx
- __MACOSX/Figure 1 - Source data 2/o/._Cac1 Flow Data.pzfx
- Figure 1 - Source data 2/o/Silencing T-tests.xlsx
- __MACOSX/Figure 1 - Source data 2/o/._Silencing T-tests.xlsx
- Figure 1 - Source data 2/h/211122Cy5 40bp EMSA with yKER_Table.xlsx
- __MACOSX/Figure 1 - Source data 2/h/._211122Cy5 40bp EMSA with yKER_Table.xlsx
- Figure 1 - Source data 2/h/211119 Cy5 40 bp EMSA with yKER_PUB_600.tif
- __MACOSX/Figure 1 - Source data 2/h/._211119 Cy5 40 bp EMSA with yKER_PUB_600.tif
- Figure 1 - Source data 2/h/211122 Cy5 40 bp EMSA with yKER_PUB_600.tif
- __MACOSX/Figure 1 - Source data 2/h/._211122 Cy5 40 bp EMSA with yKER_PUB_600.tif
- Figure 1 - Source data 2/h/211119 Cy5 40bp EMSA with yKER_Table.xlsx
- __MACOSX/Figure 1 - Source data 2/h/._211119 Cy5 40bp EMSA with yKER_Table.xlsx
- Figure 1 - Source data 2/h/211118 Cy5 40 bp EMSA with yKER_n1_PUB_600.tif
- __MACOSX/Figure 1 - Source data 2/h/._211118 Cy5 40 bp EMSA with yKER_n1_PUB_600.tif
- Figure 1 - Source data 2/h/211118 Cy5 40bp EMSA with yKER_Table.xlsx
- __MACOSX/Figure 1 - Source data 2/h/._211118 Cy5 40bp EMSA with yKER_Table.xlsx
- Figure 1 - Source data 2/m/220325 Cy5 80bp EMSA with yCAF1 deltaKER_n3_PUB_600.tif
- __MACOSX/Figure 1 - Source data 2/m/._220325 Cy5 80bp EMSA with yCAF1 deltaKER_n3_PUB_600.tif
- Figure 1 - Source data 2/m/220325 Cy5 80bp EMSA with yCAF1 deltaKER_n1_PUB_600.tif
- __MACOSX/Figure 1 - Source data 2/m/._220325 Cy5 80bp EMSA with yCAF1 deltaKER_n1_PUB_600.tif
- Figure 1 - Source data 2/m/220325 Cy5 80bp EMSA with yCAF1 deltaKER_n2_PUB_600.tif
- __MACOSX/Figure 1 - Source data 2/m/._220325 Cy5 80bp EMSA with yCAF1 deltaKER_n2_PUB_600.tif
- Figure 1 - Source data 2/k/220324 yKER with Cy5 DNAs Kd.pzfx
- __MACOSX/Figure 1 - Source data 2/k/._220324 yKER with Cy5 DNAs Kd.pzfx
- Figure 1 - Source data 2/l/220217 Table of Kds with single Cy5 DNA_2.xlsx
- __MACOSX/Figure 1 - Source data 2/l/._220217 Table of Kds with single Cy5 DNA_2.xlsx
