# Supplementary material for: A novel single alpha-helix DNA-binding domain in CAF-1 promotes gene silencing and DNA damage survival through tetrasome-length DNA selectivity and spacer function
Source: eLife. 2023 Jul 11;12:e83538. doi: 10.7554/eLife.83538 (PMC10335832; doi:10.7554/eLife.83538)
Supplement: Figure 1—source data 2. — Electrophoretic mobility shift assay (EMSA) images (panels f–i and m), data analyses (panels k and l), and flow cytometry data (panel o). [file elife-83538-fig1-data2.zip › Figure 1 - Source data 2/l/220217 Table of Kds with single Cy5 DNA_2.xlsx]

## Sheet: Sheet1
Protein	Cy5-DNA	KD [nM]	h
yCAF-1	80 bp	47 ± 13	2.2
yCAF-1	50 bp	63 ± 17	2.2
yCAF-1	40 bp	90 ± 13	2.2
yCAF-1	30 bp	330 ± 21	2.4
yKER	80 bp	18 ± 1	4.1
yKER	40 bp	19 ± 4	4.7
yKER	30 bp	20 ± 4	3.4
yKER	20 bp	49 ± 5	6.3
yWHD	80 bp	120 ± 11	2
yWHD	20 bp	150 ± 8	1.2
