# Supplementary material for: A novel single alpha-helix DNA-binding domain in CAF-1 promotes gene silencing and DNA damage survival through tetrasome-length DNA selectivity and spacer function
Source: eLife. 2023 Jul 11;12:e83538. doi: 10.7554/eLife.83538 (PMC10335832; doi:10.7554/eLife.83538)
Supplement: Figure 1—figure supplement 2—source data 1. — Sodium dodecyl sulfate–polyacrylamide gel electrophoresis (SDS–PAGE) (panels a–c) and western blots (panel d). [file elife-83538-fig1-figsupp2-data1.zip]

Archive with 42 entries (37 files):
- Figure 1 - figure supplement 2 - Source data 1/
- __MACOSX/._Figure 1 - figure supplement 2 - Source data 1
- Figure 1 - figure supplement 2 - Source data 1/Figure 1 -figure supplement 2 Source data 1_Gels Labeled_a-c.png
- __MACOSX/Figure 1 - figure supplement 2 - Source data 1/._Figure 1 -figure supplement 2 Source data 1_Gels Labeled_a-c.png
- Figure 1 - figure supplement 2 - Source data 1/.DS_Store
- __MACOSX/Figure 1 - figure supplement 2 - Source data 1/._.DS_Store
- Figure 1 - figure supplement 2 - Source data 1/a/
- __MACOSX/Figure 1 - figure supplement 2 - Source data 1/._a
- Figure 1 - figure supplement 2 - Source data 1/Figure S1d GAPDH Gel 1 labeled.jpg
- __MACOSX/Figure 1 - figure supplement 2 - Source data 1/._Figure S1d GAPDH Gel 1 labeled.jpg
- Figure 1 - figure supplement 2 - Source data 1/Figure S1d Cac1-FLAG Gel 1 labeled.jpg
- __MACOSX/Figure 1 - figure supplement 2 - Source data 1/._Figure S1d Cac1-FLAG Gel 1 labeled.jpg
- Figure 1 - figure supplement 2 - Source data 1/Figure S1d Cac1-FLAG Gel 2 labeled.jpg
- __MACOSX/Figure 1 - figure supplement 2 - Source data 1/._Figure S1d Cac1-FLAG Gel 2 labeled.jpg
- Figure 1 - figure supplement 2 - Source data 1/c/
- __MACOSX/Figure 1 - figure supplement 2 - Source data 1/._c
- Figure 1 - figure supplement 2 - Source data 1/d/
- __MACOSX/Figure 1 - figure supplement 2 - Source data 1/._d
- Figure 1 - figure supplement 2 - Source data 1/b/
- __MACOSX/Figure 1 - figure supplement 2 - Source data 1/._b
- Figure 1 - figure supplement 2 - Source data 1/Figure S1d GAPDH Gel 2 labeled.jpg
- __MACOSX/Figure 1 - figure supplement 2 - Source data 1/._Figure S1d GAPDH Gel 2 labeled.jpg
- Figure 1 - figure supplement 2 - Source data 1/a/.DS_Store
- __MACOSX/Figure 1 - figure supplement 2 - Source data 1/a/._.DS_Store
- Figure 1 - figure supplement 2 - Source data 1/a/220329 SDS PAGE of yCAF1 Proteins.pdf
- __MACOSX/Figure 1 - figure supplement 2 - Source data 1/a/._220329 SDS PAGE of yCAF1 Proteins.pdf
- Figure 1 - figure supplement 2 - Source data 1/c/SDS PAGE of yWHD.pdf
- __MACOSX/Figure 1 - figure supplement 2 - Source data 1/c/._SDS PAGE of yWHD.pdf
- Figure 1 - figure supplement 2 - Source data 1/d/2022-07-13_13-52-06_8bit.png
- __MACOSX/Figure 1 - figure supplement 2 - Source data 1/d/._2022-07-13_13-52-06_8bit.png
- Figure 1 - figure supplement 2 - Source data 1/d/Figure S1d GAPDH Gel 2.png
- __MACOSX/Figure 1 - figure supplement 2 - Source data 1/d/._Figure S1d GAPDH Gel 2.png
- Figure 1 - figure supplement 2 - Source data 1/d/Figure S1D GAPDH Gel 1.png
- __MACOSX/Figure 1 - figure supplement 2 - Source data 1/d/._Figure S1D GAPDH Gel 1.png
- Figure 1 - figure supplement 2 - Source data 1/d/Figure S1d Cac1-FLAG Gel 2.png
- __MACOSX/Figure 1 - figure supplement 2 - Source data 1/d/._Figure S1d Cac1-FLAG Gel 2.png
- Figure 1 - figure supplement 2 - Source data 1/d/Figure S1d Cac1-FLAG Gel 1.png
- __MACOSX/Figure 1 - figure supplement 2 - Source data 1/d/._Figure S1d Cac1-FLAG Gel 1.png
- Figure 1 - figure supplement 2 - Source data 1/b/.DS_Store
- __MACOSX/Figure 1 - figure supplement 2 - Source data 1/b/._.DS_Store
- Figure 1 - figure supplement 2 - Source data 1/b/220329 SDS PAGE of KER Proteins.pdf
- __MACOSX/Figure 1 - figure supplement 2 - Source data 1/b/._220329 SDS PAGE of KER Proteins.pdf
