# Supplementary material for: A novel single alpha-helix DNA-binding domain in CAF-1 promotes gene silencing and DNA damage survival through tetrasome-length DNA selectivity and spacer function
Source: eLife. 2023 Jul 11;12:e83538. doi: 10.7554/eLife.83538 (PMC10335832; doi:10.7554/eLife.83538)
Supplement: Figure 1—figure supplement 3—source data 1. — Electrophoretic mobility shift assay (EMSA) images (panels a and b), data analyses (panel c), flow cytometry data (panel f), and Phosphorimager image (panel g). [file elife-83538-fig1-figsupp3-data1.zip]

Archive with 50 entries (44 files):
- Figure 1 - figure supplement 3 - Source data 1/
- __MACOSX/._Figure 1 - figure supplement 3 - Source data 1
- Figure 1 - figure supplement 3 - Source data 1/.DS_Store
- __MACOSX/Figure 1 - figure supplement 3 - Source data 1/._.DS_Store
- Figure 1 - figure supplement 3 - Source data 1/Figure 1 - figure supplement 3- Source data 1_Gels Labeled.png
- __MACOSX/Figure 1 - figure supplement 3 - Source data 1/._Figure 1 - figure supplement 3- Source data 1_Gels Labeled.png
- Figure 1 - figure supplement 3 - Source data 1/g/
- Figure 1 - figure supplement 3 - Source data 1/a/
- __MACOSX/Figure 1 - figure supplement 3 - Source data 1/._a
- Figure 1 - figure supplement 3 - Source data 1/f/
- Figure 1 - figure supplement 3 - Source data 1/c/
- __MACOSX/Figure 1 - figure supplement 3 - Source data 1/._c
- Figure 1 - figure supplement 3 - Source data 1/b/
- __MACOSX/Figure 1 - figure supplement 3 - Source data 1/._b
- Figure 1 - figure supplement 3 - Source data 1/g/gel_1.png
- __MACOSX/Figure 1 - figure supplement 3 - Source data 1/g/._gel_1.png
- Figure 1 - figure supplement 3 - Source data 1/a/211220 Cy5 20bp EMSA with yWHD_PUB_600.tif
- __MACOSX/Figure 1 - figure supplement 3 - Source data 1/a/._211220 Cy5 20bp EMSA with yWHD_PUB_600.tif
- Figure 1 - figure supplement 3 - Source data 1/a/211220 Cy5 20 bp EMSA with yWHD_Table.xlsx
- __MACOSX/Figure 1 - figure supplement 3 - Source data 1/a/._211220 Cy5 20 bp EMSA with yWHD_Table.xlsx
- Figure 1 - figure supplement 3 - Source data 1/a/211206 Cy5 20bp EMSA with yWHD_n2_Table.xlsx
- __MACOSX/Figure 1 - figure supplement 3 - Source data 1/a/._211206 Cy5 20bp EMSA with yWHD_n2_Table.xlsx
- Figure 1 - figure supplement 3 - Source data 1/a/211206 Cy5 20bp EMSA with yWHD_n1_Table.xlsx
- __MACOSX/Figure 1 - figure supplement 3 - Source data 1/a/._211206 Cy5 20bp EMSA with yWHD_n1_Table.xlsx
- Figure 1 - figure supplement 3 - Source data 1/a/211206 Cy5 20bp EMSA with yWHD_n2_PUB_600.tif
- __MACOSX/Figure 1 - figure supplement 3 - Source data 1/a/._211206 Cy5 20bp EMSA with yWHD_n2_PUB_600.tif
- Figure 1 - figure supplement 3 - Source data 1/a/211206 Cy5 20bp EMSA with yWHD_n1_PUB_600.tif
- __MACOSX/Figure 1 - figure supplement 3 - Source data 1/a/._211206 Cy5 20bp EMSA with yWHD_n1_PUB_600.tif
- Figure 1 - figure supplement 3 - Source data 1/f/Silencing_rtt106cac1del_014.fcs
- __MACOSX/Figure 1 - figure supplement 3 - Source data 1/f/._Silencing_rtt106cac1del_014.fcs
- Figure 1 - figure supplement 3 - Source data 1/f/Silencing_sir2del_006.fcs
- __MACOSX/Figure 1 - figure supplement 3 - Source data 1/f/._Silencing_sir2del_006.fcs
- Figure 1 - figure supplement 3 - Source data 1/f/Figure 1 supplement.wsp
- __MACOSX/Figure 1 - figure supplement 3 - Source data 1/f/._Figure 1 supplement.wsp
- Figure 1 - figure supplement 3 - Source data 1/f/Silencing_WT 1_002.fcs
- __MACOSX/Figure 1 - figure supplement 3 - Source data 1/f/._Silencing_WT 1_002.fcs
- Figure 1 - figure supplement 3 - Source data 1/c/211220 yWHD Cy5 20bp601 Kd FINAL.pzfx
- __MACOSX/Figure 1 - figure supplement 3 - Source data 1/c/._211220 yWHD Cy5 20bp601 Kd FINAL.pzfx
- Figure 1 - figure supplement 3 - Source data 1/b/211026 Cy5 80 bp EMSA with yWHD 457to606_n1__Table.xlsx
- __MACOSX/Figure 1 - figure supplement 3 - Source data 1/b/._211026 Cy5 80 bp EMSA with yWHD 457to606_n1__Table.xlsx
- Figure 1 - figure supplement 3 - Source data 1/b/211026 Cy5 80bp EMSA with yWHD 457to606_n3_PUB_600.tif
- __MACOSX/Figure 1 - figure supplement 3 - Source data 1/b/._211026 Cy5 80bp EMSA with yWHD 457to606_n3_PUB_600.tif
- Figure 1 - figure supplement 3 - Source data 1/b/211026 Cy5 80 bp EMSA with yWHD 457to606_n2__Table.xlsx
- __MACOSX/Figure 1 - figure supplement 3 - Source data 1/b/._211026 Cy5 80 bp EMSA with yWHD 457to606_n2__Table.xlsx
- Figure 1 - figure supplement 3 - Source data 1/b/211026 Cy5 80bp EMSA with yWHD 457to606_n1_PUB_600.tif
- __MACOSX/Figure 1 - figure supplement 3 - Source data 1/b/._211026 Cy5 80bp EMSA with yWHD 457to606_n1_PUB_600.tif
- Figure 1 - figure supplement 3 - Source data 1/b/211026 Cy5 80bp EMSA with yWHD 457to606_n2_PUB_600.tif
- __MACOSX/Figure 1 - figure supplement 3 - Source data 1/b/._211026 Cy5 80bp EMSA with yWHD 457to606_n2_PUB_600.tif
- Figure 1 - figure supplement 3 - Source data 1/b/211026 Cy5 80 bp EMSA with yWHD 457to606_n3__Table.xlsx
- __MACOSX/Figure 1 - figure supplement 3 - Source data 1/b/._211026 Cy5 80 bp EMSA with yWHD 457to606_n3__Table.xlsx
