# Supplementary material for: A novel single alpha-helix DNA-binding domain in CAF-1 promotes gene silencing and DNA damage survival through tetrasome-length DNA selectivity and spacer function
Source: eLife. 2023 Jul 11;12:e83538. doi: 10.7554/eLife.83538 (PMC10335832; doi:10.7554/eLife.83538)
Supplement: Figure 1—figure supplement 3—source data 1. — Electrophoretic mobility shift assay (EMSA) images (panels a and b), data analyses (panel c), flow cytometry data (panel f), and Phosphorimager image (panel g). [file elife-83538-fig1-figsupp3-data1.zip › Figure 1 - figure supplement 3 - Source data 1/f/Figure 1 supplement.wsp]

<?xml version="1.0" encoding="UTF-8"?>
 <Workspace version="20.0"  modDate="Tue Oct 04 16:06:58 EDT 2022"  clientTimestamp="1664914018140"  flowJoVersion="10.8.1"  drawRowBorders="1"  drawColumnBorders="1"  hideCompNodes="1"  curGroup="All Samples"  groupPaneHeight="80"  xmlns:xsi="http://www.w3.org/2001/XMLSchema-instance"  xmlns:gating="http://www.isac-net.org/std/Gating-ML/v2.0/gating"  xmlns:transforms="http://www.isac-net.org/std/Gating-ML/v2.0/transformations"  xmlns:data-type="http://www.isac-net.org/std/Gating-ML/v2.0/datatypes"  xsi:schemaLocation="http://www.isac-net.org/std/Gating-ML/v2.0/gating http://www.isac-net.org/std/Gating-ML/v2.0/gating/Gating-ML.v2.0.xsd http://www.isac-net.org/std/Gating-ML/v2.0/transformations http://www.isac-net.org/std/Gating-ML/v2.0/gating/Transformations.v2.0.xsd http://www.isac-net.org/std/Gating-ML/v2.0/datatypes http://www.isac-net.org/std/Gating-ML/v2.0/gating/DataTypes.v2.0.xsd "  nonAutoSaveFileName="file:/Users/rhiannon/Documents/Lab%20Work/Cac1%20paper/Flow%20raw%20data/Figure%201%20supplement.wsp" >
   <WindowPosition x="29"  y="60"  width="654"  height="720"  displayed="1"  panelState="" />
   <TextTraits font="SansSerif"  size="11"  name=""  style="plain"  color="#000000"  background="#00ffffff"  just="left" />
   <Columns>
     <TColumn width="323" >
       <Property key="fj.appnode.prop.name" />
     </TColumn>
     <TColumn width="164" >
       <Property key="fj.appnode.prop.statistic" />
     </TColumn>
     <TColumn width="163" >
       <Property key="fj.appnode.prop.ncells" />
     </TColumn>
   </Columns>
   <Matrices/>
   <Cytometers>
     <Cytometer name="DIVA"  cyt="LSRII"  useFCS3="1"  extraNegs="0"  widthBasis="-100"  linMin="0"  logMin="3"  linMax="262144"  logMax="262144"  linearRescale="1"  logRescale="1"  linFromKW="1"  logFromKW="1"  useGain="0"  useTransform="1"  transformType="BIEX"  manufacturer=""  serialnumber=""  homepage="workspaces-and-samples/flowjo-and-your-cytometer/ws-cytometer-bd/"  icon="bd.PNG" >
       <LinParams>
         <Param>time</Param>
       </LinParams>
       <LogParams/>
       <FilterParams/>
       <TransformStore/>
     </Cytometer>
   </Cytometers>
   <Groups>
     <GroupNode name="All Samples"  annotation=""  owningGroup="All Samples"  expanded="1"  sortPriority="10"  count="-1" >
       <Graph smoothing="0"  backColor="#ffffff"  foreColor="#000000"  type="Pseudocolor"  fast="1" >
         <Axis dimension="x"  name=""  label=""  auto="auto" />
         <Axis dimension="y"  name=""  label=""  auto="auto" />
         <GraphSettings level="5%"  smoothingHighResolution="1"  contourHighResolution="1"  histogramSmoothingCount="0"  graphResolution="256"  showOutliers="0"  drawLargeDots="0"  dotsToDraw="8000"  tint="le.chartfill.tinted.40"  lineWeight="le.lineweight.normal"  lineStyle="le.linestyle.solid" />
         <GraphEnvironment showGrid="0"  showAxes="tnlTNL"  showGates="1"  showFreqOnPlots="1"  showGateNameOnPlots="1"  showMedians="0"  showUncomped="0"  addEventParam="0"  lastYAxisName="" >
           <TextTraits font="SansSerif"  size="11"  name="Labels"  style="plain"  color="#000000"  background="#00ffffff"  just="left" />
           <TextTraits font="SansSerif"  size="11"  name="LayoutGates"  style="plain"  color="#000000"  background="#00ffffff"  just="left" />
           <TextTraits font="SansSerif"  size="9"  name="Numbers"  style="plain"  color="#000000"  background="#00ffffff"  just="left" />
           <TextTraits font="SansSerif"  size="9"  name="Legend"  style="plain"  color="#000000"  background="#00ffffff"  just="left" />
         </GraphEnvironment>
       </Graph>
       <Subpopulations>
         <Population name="GFP high"  annotation=""  owningGroup="All Samples"  expanded="1"  sortPriority="10"  count="5784" >
           <Graph smoothing="13"  backColor="#ffffff"  foreColor="#000000"  heatMapStatParameter="Alexa Fluor 488-A"  type="Histogram"  fast="1" >
             <Axis dimension="x"  name="Alexa Fluor 488-A"  label=""  auto="auto" />
             <Axis dimension="y"  name=""  label=""  auto="auto" />
             <GraphSettings level="5%"  smoothingHighResolution="1"  contourHighResolution="1"  histogramSmoothingCount="0"  graphResolution="256"  showOutliers="0"  drawLargeDots="0"  dotsToDraw="8000"  tint="le.chartfill.tinted.40"  lineWeight="le.lineweight.normal"  lineStyle="le.linestyle.solid" />
             <GraphEnvironment showGrid="0"  showAxes="tnlTNL"  showGates="1"  showFreqOnPlots="1"  showGateNameOnPlots="1"  showMedians="0"  showUncomped="0"  addEventParam="0"  lastYAxisName="" >
               <TextTraits font="SansSerif"  size="11"  name="Labels"  style="plain"  color="#000000"  background="#00ffffff"  just="left" />
               <TextTraits font="SansSerif"  size="11"  name="LayoutGates"  style="plain"  color="#000000"  background="#00ffffff"  just="left" />
               <TextTraits font="SansSerif"  size="9"  name="Numbers"  style="plain"  color="#000000"  background="#00ffffff"  just="left" />
               <TextTraits font="SansSerif"  size="9"  name="Legend"  style="plain"  color="#000000"  background="#00ffffff"  just="left" />
               <WindowPosition x="467"  y="72"  width="390"  height="696"  displayed="1"  panelState="+--" />
             </GraphEnvironment>
           </Graph>
           <Gate gating:id="ID1042183458" >
             <gating:RectangleGate eventsInside="1"  annoOffsetX="0"  annoOffsetY="0"  tint="#000000"  isTinted="0"  lineWeight="Normal"  userDefined="1" >
               <gating:dimension gating:min="810.8150101387072"  gating:max="262144.0"  yRatio="0.9357429718875502" >
                 <data-type:fcs-dimension data-type:name="Alexa Fluor 488-A" />
               </gating:dimension>
             </gating:RectangleGate>
           </Gate>
         </Population>
       </Subpopulations>
       <Group name="All Samples"  live="1"  role="ws.group.dlog.test"  key=""  synchronized="0"  foreground="#000000"  fontStyle="bold" >
         <Criteria/>
         <BlacklistedSamples>
           <SampleRef sampleID="1" />
           <SampleRef sampleID="2" />
           <SampleRef sampleID="3" />
           <SampleRef sampleID="4" />
           <SampleRef sampleID="5" />
           <SampleRef sampleID="6" />
           <SampleRef sampleID="7" />
           <SampleRef sampleID="8" />
           <SampleRef sampleID="9" />
           <SampleRef sampleID="300" />
           <SampleRef sampleID="301" />
           <SampleRef sampleID="302" />
           <SampleRef sampleID="303" />
           <SampleRef sampleID="304" />
           <SampleRef sampleID="305" />
           <SampleRef sampleID="306" />
           <SampleRef sampleID="307" />
           <SampleRef sampleID="308" />
           <SampleRef sampleID="309" />
           <SampleRef sampleID="310" />
           <SampleRef sampleID="311" />
           <SampleRef sampleID="312" />
           <SampleRef sampleID="313" />
           <SampleRef sampleID="314" />
           <SampleRef sampleID="315" />
           <SampleRef sampleID="316" />
           <SampleRef sampleID="317" />
           <SampleRef sampleID="318" />
           <SampleRef sampleID="319" />
           <SampleRef sampleID="320" />
           <SampleRef sampleID="321" />
           <SampleRef sampleID="200" />
           <SampleRef sampleID="201" />
           <SampleRef sampleID="322" />
           <SampleRef sampleID="202" />
           <SampleRef sampleID="323" />
           <SampleRef sampleID="324" />
           <SampleRef sampleID="203" />
           <SampleRef sampleID="204" />
           <SampleRef sampleID="325" />
           <SampleRef sampleID="205" />
           <SampleRef sampleID="326" />
           <SampleRef sampleID="327" />
           <SampleRef sampleID="206" />
           <SampleRef sampleID="328" />
           <SampleRef sampleID="207" />
           <SampleRef sampleID="329" />
           <SampleRef sampleID="208" />
           <SampleRef sampleID="209" />
           <SampleRef sampleID="330" />
           <SampleRef sampleID="210" />
           <SampleRef sampleID="331" />
           <SampleRef sampleID="211" />
           <SampleRef sampleID="332" />
           <SampleRef sampleID="212" />
           <SampleRef sampleID="333" />
           <SampleRef sampleID="213" />
           <SampleRef sampleID="334" />
           <SampleRef sampleID="335" />
           <SampleRef sampleID="214" />
           <SampleRef sampleID="215" />
           <SampleRef sampleID="336" />
           <SampleRef sampleID="337" />
           <SampleRef sampleID="216" />
           <SampleRef sampleID="217" />
           <SampleRef sampleID="338" />
           <SampleRef sampleID="339" />
           <SampleRef sampleID="218" />
           <SampleRef sampleID="219" />
           <SampleRef sampleID="340" />
           <SampleRef sampleID="220" />
           <SampleRef sampleID="341" />
           <SampleRef sampleID="342" />
           <SampleRef sampleID="100" />
           <SampleRef sampleID="221" />
           <SampleRef sampleID="343" />
           <SampleRef sampleID="101" />
           <SampleRef sampleID="222" />
           <SampleRef sampleID="102" />
           <SampleRef sampleID="223" />
           <SampleRef sampleID="344" />
           <SampleRef sampleID="103" />
           <SampleRef sampleID="224" />
           <SampleRef sampleID="345" />
           <SampleRef sampleID="225" />
           <SampleRef sampleID="104" />
           <SampleRef sampleID="346" />
           <SampleRef sampleID="347" />
           <SampleRef sampleID="105" />
           <SampleRef sampleID="226" />
           <SampleRef sampleID="227" />
           <SampleRef sampleID="106" />
           <SampleRef sampleID="348" />
           <SampleRef sampleID="228" />
           <SampleRef sampleID="349" />
           <SampleRef sampleID="107" />
           <SampleRef sampleID="229" />
           <SampleRef sampleID="108" />
           <SampleRef sampleID="109" />
           <SampleRef sampleID="350" />
           <SampleRef sampleID="351" />
           <SampleRef sampleID="230" />
           <SampleRef sampleID="352" />
           <SampleRef sampleID="110" />
           <SampleRef sampleID="231" />
           <SampleRef sampleID="232" />
           <SampleRef sampleID="111" />
           <SampleRef sampleID="353" />
           <SampleRef sampleID="233" />
           <SampleRef sampleID="112" />
           <SampleRef sampleID="354" />
           <SampleRef sampleID="113" />
           <SampleRef sampleID="355" />
           <SampleRef sampleID="234" />
           <SampleRef sampleID="235" />
           <SampleRef sampleID="356" />
           <SampleRef sampleID="114" />
           <SampleRef sampleID="115" />
           <SampleRef sampleID="236" />
           <SampleRef sampleID="357" />
           <SampleRef sampleID="237" />
           <SampleRef sampleID="116" />
           <SampleRef sampleID="358" />
           <SampleRef sampleID="238" />
           <SampleRef sampleID="359" />
           <SampleRef sampleID="117" />
           <SampleRef sampleID="118" />
           <SampleRef sampleID="239" />
           <SampleRef sampleID="119" />
           <SampleRef sampleID="10" />
           <SampleRef sampleID="11" />
           <SampleRef sampleID="12" />
           <SampleRef sampleID="13" />
           <SampleRef sampleID="14" />
           <SampleRef sampleID="15" />
           <SampleRef sampleID="16" />
           <SampleRef sampleID="17" />
           <SampleRef sampleID="18" />
           <SampleRef sampleID="19" />
           <SampleRef sampleID="360" />
           <SampleRef sampleID="361" />
           <SampleRef sampleID="240" />
           <SampleRef sampleID="362" />
           <SampleRef sampleID="241" />
           <SampleRef sampleID="120" />
           <SampleRef sampleID="363" />
           <SampleRef sampleID="121" />
           <SampleRef sampleID="242" />
           <SampleRef sampleID="364" />
           <SampleRef sampleID="243" />
           <SampleRef sampleID="122" />
           <SampleRef sampleID="244" />
           <SampleRef sampleID="123" />
           <SampleRef sampleID="365" />
           <SampleRef sampleID="366" />
           <SampleRef sampleID="245" />
           <SampleRef sampleID="124" />
           <SampleRef sampleID="246" />
           <SampleRef sampleID="125" />
           <SampleRef sampleID="367" />
           <SampleRef sampleID="126" />
           <SampleRef sampleID="247" />
           <SampleRef sampleID="368" />
           <SampleRef sampleID="369" />
           <SampleRef sampleID="127" />
           <SampleRef sampleID="248" />
           <SampleRef sampleID="249" />
           <SampleRef sampleID="128" />
           <SampleRef sampleID="129" />
           <SampleRef sampleID="20" />
           <SampleRef sampleID="21" />
           <SampleRef sampleID="22" />
           <SampleRef sampleID="23" />
           <SampleRef sampleID="24" />
           <SampleRef sampleID="25" />
           <SampleRef sampleID="26" />
           <SampleRef sampleID="27" />
           <SampleRef sampleID="28" />
           <SampleRef sampleID="29" />
           <SampleRef sampleID="370" />
           <SampleRef sampleID="250" />
           <SampleRef sampleID="371" />
           <SampleRef sampleID="130" />
           <SampleRef sampleID="372" />
           <SampleRef sampleID="251" />
           <SampleRef sampleID="373" />
           <SampleRef sampleID="131" />
           <SampleRef sampleID="252" />
           <SampleRef sampleID="132" />
           <SampleRef sampleID="253" />
           <SampleRef sampleID="374" />
           <SampleRef sampleID="133" />
           <SampleRef sampleID="254" />
           <SampleRef sampleID="375" />
           <SampleRef sampleID="255" />
           <SampleRef sampleID="376" />
           <SampleRef sampleID="134" />
           <SampleRef sampleID="135" />
           <SampleRef sampleID="256" />
           <SampleRef sampleID="377" />
           <SampleRef sampleID="136" />
           <SampleRef sampleID="257" />
           <SampleRef sampleID="378" />
           <SampleRef sampleID="258" />
           <SampleRef sampleID="379" />
           <SampleRef sampleID="137" />
           <SampleRef sampleID="138" />
           <SampleRef sampleID="259" />
           <SampleRef sampleID="139" />
           <SampleRef sampleID="30" />
           <SampleRef sampleID="31" />
           <SampleRef sampleID="32" />
           <SampleRef sampleID="33" />
           <SampleRef sampleID="34" />
           <SampleRef sampleID="35" />
           <SampleRef sampleID="36" />
           <SampleRef sampleID="37" />
           <SampleRef sampleID="38" />
           <SampleRef sampleID="39" />
           <SampleRef sampleID="380" />
           <SampleRef sampleID="260" />
           <SampleRef sampleID="381" />
           <SampleRef sampleID="382" />
           <SampleRef sampleID="140" />
           <SampleRef sampleID="261" />
           <SampleRef sampleID="141" />
           <SampleRef sampleID="262" />
           <SampleRef sampleID="383" />
           <SampleRef sampleID="384" />
           <SampleRef sampleID="142" />
           <SampleRef sampleID="263" />
           <SampleRef sampleID="143" />
           <SampleRef sampleID="264" />
           <SampleRef sampleID="385" />
           <SampleRef sampleID="386" />
           <SampleRef sampleID="144" />
           <SampleRef sampleID="265" />
           <SampleRef sampleID="145" />
           <SampleRef sampleID="266" />
           <SampleRef sampleID="387" />
           <SampleRef sampleID="267" />
           <SampleRef sampleID="146" />
           <SampleRef sampleID="388" />
           <SampleRef sampleID="147" />
           <SampleRef sampleID="268" />
           <SampleRef sampleID="389" />
           <SampleRef sampleID="269" />
           <SampleRef sampleID="148" />
           <SampleRef sampleID="149" />
           <SampleRef sampleID="40" />
           <SampleRef sampleID="41" />
           <SampleRef sampleID="42" />
           <SampleRef sampleID="43" />
           <SampleRef sampleID="44" />
           <SampleRef sampleID="45" />
           <SampleRef sampleID="46" />
           <SampleRef sampleID="47" />
           <SampleRef sampleID="48" />
           <SampleRef sampleID="49" />
           <SampleRef sampleID="390" />
           <SampleRef sampleID="270" />
           <SampleRef sampleID="391" />
           <SampleRef sampleID="392" />
           <SampleRef sampleID="150" />
           <SampleRef sampleID="271" />
           <SampleRef sampleID="151" />
           <SampleRef sampleID="272" />
           <SampleRef sampleID="393" />
           <SampleRef sampleID="152" />
           <SampleRef sampleID="394" />
           <SampleRef sampleID="273" />
           <SampleRef sampleID="274" />
           <SampleRef sampleID="153" />
           <SampleRef sampleID="395" />
           <SampleRef sampleID="396" />
           <SampleRef sampleID="275" />
           <SampleRef sampleID="154" />
           <SampleRef sampleID="276" />
           <SampleRef sampleID="397" />
           <SampleRef sampleID="155" />
           <SampleRef sampleID="156" />
           <SampleRef sampleID="277" />
           <SampleRef sampleID="398" />
           <SampleRef sampleID="278" />
           <SampleRef sampleID="157" />
           <SampleRef sampleID="399" />
           <SampleRef sampleID="279" />
           <SampleRef sampleID="158" />
           <SampleRef sampleID="159" />
           <SampleRef sampleID="50" />
           <SampleRef sampleID="51" />
           <SampleRef sampleID="52" />
           <SampleRef sampleID="53" />
           <SampleRef sampleID="54" />
           <SampleRef sampleID="55" />
           <SampleRef sampleID="56" />
           <SampleRef sampleID="57" />
           <SampleRef sampleID="58" />
           <SampleRef sampleID="59" />
           <SampleRef sampleID="280" />
           <SampleRef sampleID="281" />
           <SampleRef sampleID="160" />
           <SampleRef sampleID="161" />
           <SampleRef sampleID="282" />
           <SampleRef sampleID="283" />
           <SampleRef sampleID="162" />
           <SampleRef sampleID="284" />
           <SampleRef sampleID="163" />
           <SampleRef sampleID="285" />
           <SampleRef sampleID="164" />
           <SampleRef sampleID="165" />
           <SampleRef sampleID="286" />
           <SampleRef sampleID="287" />
           <SampleRef sampleID="166" />
           <SampleRef sampleID="167" />
           <SampleRef sampleID="288" />
           <SampleRef sampleID="168" />
           <SampleRef sampleID="289" />
           <SampleRef sampleID="169" />
           <SampleRef sampleID="60" />
           <SampleRef sampleID="61" />
           <SampleRef sampleID="62" />
           <SampleRef sampleID="63" />
           <SampleRef sampleID="64" />
           <SampleRef sampleID="65" />
           <SampleRef sampleID="66" />
           <SampleRef sampleID="67" />
           <SampleRef sampleID="68" />
           <SampleRef sampleID="69" />
           <SampleRef sampleID="290" />
           <SampleRef sampleID="170" />
           <SampleRef sampleID="291" />
           <SampleRef sampleID="292" />
           <SampleRef sampleID="171" />
           <SampleRef sampleID="172" />
           <SampleRef sampleID="293" />
           <SampleRef sampleID="173" />
           <SampleRef sampleID="294" />
           <SampleRef sampleID="295" />
           <SampleRef sampleID="174" />
           <SampleRef sampleID="175" />
           <SampleRef sampleID="296" />
           <SampleRef sampleID="176" />
           <SampleRef sampleID="297" />
           <SampleRef sampleID="298" />
           <SampleRef sampleID="177" />
           <SampleRef sampleID="178" />
           <SampleRef sampleID="299" />
           <SampleRef sampleID="179" />
           <SampleRef sampleID="70" />
           <SampleRef sampleID="71" />
           <SampleRef sampleID="72" />
           <SampleRef sampleID="73" />
           <SampleRef sampleID="74" />
           <SampleRef sampleID="75" />
           <SampleRef sampleID="76" />
           <SampleRef sampleID="77" />
           <SampleRef sampleID="78" />
           <SampleRef sampleID="79" />
           <SampleRef sampleID="180" />
           <SampleRef sampleID="181" />
           <SampleRef sampleID="182" />
           <SampleRef sampleID="183" />
           <SampleRef sampleID="184" />
           <SampleRef sampleID="185" />
           <SampleRef sampleID="186" />
           <SampleRef sampleID="187" />
           <SampleRef sampleID="188" />
           <SampleRef sampleID="189" />
           <SampleRef sampleID="80" />
           <SampleRef sampleID="81" />
           <SampleRef sampleID="82" />
           <SampleRef sampleID="83" />
           <SampleRef sampleID="84" />
           <SampleRef sampleID="85" />
           <SampleRef sampleID="86" />
           <SampleRef sampleID="87" />
           <SampleRef sampleID="88" />
           <SampleRef sampleID="89" />
           <SampleRef sampleID="190" />
           <SampleRef sampleID="191" />
           <SampleRef sampleID="192" />
           <SampleRef sampleID="193" />
           <SampleRef sampleID="194" />
           <SampleRef sampleID="195" />
           <SampleRef sampleID="196" />
           <SampleRef sampleID="197" />
           <SampleRef sampleID="198" />
           <SampleRef sampleID="199" />
           <SampleRef sampleID="90" />
           <SampleRef sampleID="91" />
           <SampleRef sampleID="92" />
           <SampleRef sampleID="93" />
           <SampleRef sampleID="94" />
           <SampleRef sampleID="95" />
           <SampleRef sampleID="96" />
           <SampleRef sampleID="97" />
           <SampleRef sampleID="98" />
           <SampleRef sampleID="99" />
         </BlacklistedSamples>
         <SampleRefs>
           <SampleRef sampleID="401" />
           <SampleRef sampleID="400" />
           <SampleRef sampleID="402" />
         </SampleRefs>
         <Keywords/>
       </Group>
     </GroupNode>
     <GroupNode name="Compensation"  annotation=""  owningGroup="Compensation"  expanded="1"  sortPriority="10"  count="-1" >
       <Graph smoothing="0"  backColor="#ffffff"  foreColor="#000000"  type="Pseudocolor"  fast="1" >
         <Axis dimension="x"  name=""  label=""  auto="auto" />
         <Axis dimension="y"  name=""  label=""  auto="auto" />
         <GraphSettings level="5%"  smoothingHighResolution="1"  contourHighResolution="1"  histogramSmoothingCount="0"  graphResolution="256"  showOutliers="0"  drawLargeDots="0"  dotsToDraw="8000"  tint="le.chartfill.tinted.40"  lineWeight="le.lineweight.normal"  lineStyle="le.linestyle.solid" />
         <GraphEnvironment showGrid="0"  showAxes="tnlTNL"  showGates="1"  showFreqOnPlots="1"  showGateNameOnPlots="1"  showMedians="0"  showUncomped="0"  addEventParam="0"  lastYAxisName="" >
           <TextTraits font="SansSerif"  size="11"  name="Labels"  style="plain"  color="#000000"  background="#00ffffff"  just="left" />
           <TextTraits font="SansSerif"  size="11"  name="LayoutGates"  style="plain"  color="#000000"  background="#00ffffff"  just="left" />
           <TextTraits font="SansSerif"  size="9"  name="Numbers"  style="plain"  color="#000000"  background="#00ffffff"  just="left" />
           <TextTraits font="SansSerif"  size="9"  name="Legend"  style="plain"  color="#000000"  background="#00ffffff"  just="left" />
         </GraphEnvironment>
       </Graph>
       <Group name="Compensation"  live="1"  role="ws.group.dlog.compensation"  key=""  synchronized="0"  foreground="#bc1900"  fontStyle="bold" >
         <Criteria>
           <Criterion connector="And"  keyword="$FIL"  function="Contains"  value="comp" />
           <Criterion connector="Or"  keyword="$FIL"  function="Contains"  value="unstained" />
         </Criteria>
         <Keywords/>
       </Group>
     </GroupNode>
     <GroupNode name="Figure 1 supp 2 panel f"  annotation=""  owningGroup="Figure 1 supp 2 panel f"  expanded="1"  sortPriority="10"  count="-1" >
       <Graph smoothing="0"  backColor="#ffffff"  foreColor="#000000"  type="Pseudocolor"  fast="1" >
         <Axis dimension="x"  name=""  label=""  auto="auto" />
         <Axis dimension="y"  name=""  label=""  auto="auto" />
         <GraphSettings level="5%"  smoothingHighResolution="1"  contourHighResolution="1"  histogramSmoothingCount="0"  graphResolution="256"  showOutliers="0"  drawLargeDots="0"  dotsToDraw="8000"  tint="le.chartfill.tinted.40"  lineWeight="le.lineweight.normal"  lineStyle="le.linestyle.solid" />
         <GraphEnvironment showGrid="0"  showAxes="tnlTNL"  showGates="1"  showFreqOnPlots="1"  showGateNameOnPlots="1"  showMedians="0"  showUncomped="0"  addEventParam="0"  lastYAxisName="" >
           <TextTraits font="SansSerif"  size="11"  name="Labels"  style="plain"  color="#000000"  background="#00ffffff"  just="left" />
           <TextTraits font="SansSerif"  size="11"  name="LayoutGates"  style="plain"  color="#000000"  background="#00ffffff"  just="left" />
           <TextTraits font="SansSerif"  size="9"  name="Numbers"  style="plain"  color="#000000"  background="#00ffffff"  just="left" />
           <TextTraits font="SansSerif"  size="9"  name="Legend"  style="plain"  color="#000000"  background="#00ffffff"  just="left" />
           <WindowPosition x="0"  y="0"  width="0"  height="0"  displayed="0"  panelState="" />
         </GraphEnvironment>
       </Graph>
       <Group name="Figure 1 supp 2 panel f"  live="0"  role="ws.group.dlog.test"  key=""  synchronized="0"  foreground="#0000d0"  fontStyle="bold" >
         <Criteria/>
         <SampleRefs>
           <SampleRef sampleID="401" />
           <SampleRef sampleID="400" />
           <SampleRef sampleID="402" />
         </SampleRefs>
         <Keywords/>
       </Group>
     </GroupNode>
   </Groups>
   <SampleList>
     <Sample>
       <DataSet uri="file:/Users/rhiannon/Documents/Lab%20Work/Cac1%20paper/Flow%20raw%20data/Figure%201%20supp%202%20panel%20f/Silencing_sir2del_006.fcs"  sampleID="400" />
       <Transformations>
         <transforms:linear transforms:minRange="0"  transforms:maxRange="262144"  gain="1" >
           <data-type:parameter data-type:name="FSC-A" />
         </transforms:linear>
         <transforms:linear transforms:minRange="0"  transforms:maxRange="262144"  gain="1" >
           <data-type:parameter data-type:name="SSC-A" />
         </transforms:linear>
         <transforms:log transforms:offset="3"  transforms:decades="4.9414186672" >
           <data-type:parameter data-type:name="Alexa Fluor 488-A" />
         </transforms:log>
       </Transformations>
       <Keywords>
         <Keyword name="FJ_FCS_VERSION"  value="3" />
         <Keyword name="$BEGINANALYSIS"  value="0" />
         <Keyword name="$ENDANALYSIS"  value="0" />
         <Keyword name="$BEGINSTEXT"  value="0" />
         <Keyword name="$ENDSTEXT"  value="0" />
         <Keyword name="$BEGINDATA"  value="1693" />
         <Keyword name="$ENDDATA"  value="121692             " />
         <Keyword name="$FIL"  value="Silencing_sir2 2_006.fcs" />
         <Keyword name="$SYS"  value="Windows 7 6.1" />
         <Keyword name="$TOT"  value="10000              " />
         <Keyword name="$PAR"  value="3" />
         <Keyword name="$MODE"  value="L" />
         <Keyword name="$BYTEORD"  value="4,3,2,1" />
         <Keyword name="$DATATYPE"  value="F" />
         <Keyword name="$NEXTDATA"  value="0" />
         <Keyword name="CREATOR"  value="BD FACSDiva Software Version 8.0.2" />
         <Keyword name="TUBE NAME"  value="sir2 2" />
         <Keyword name="$SRC"  value="Silencing" />
         <Keyword name="EXPERIMENT NAME"  value="030622_silencing_nogate" />
         <Keyword name="GUID"  value="73fb6fca-1333-400f-9d64-dc114cf22205" />
         <Keyword name="$DATE"  value="06-MAR-2022" />
         <Keyword name="$BTIM"  value="16:10:58" />
         <Keyword name="$ETIM"  value="16:11:02" />
         <Keyword name="$CYT"  value="LSRII" />
         <Keyword name="SETTINGS"  value="Cytometer" />
         <Keyword name="CYTNUM"  value="H47100195" />
         <Keyword name="WINDOW EXTENSION"  value="10.00" />
         <Keyword name="EXPORT USER NAME"  value="Sleckman" />
         <Keyword name="EXPORT TIME"  value="06-MAR-2022-16:18:07" />
         <Keyword name="$OP"  value="Sleckman" />
         <Keyword name="FSC ASF"  value="0.80" />
         <Keyword name="AUTOBS"  value="TRUE" />
         <Keyword name="$INST"  value="Pathology" />
         <Keyword name="LASER1NAME"  value="SORP Blue" />
         <Keyword name="LASER1DELAY"  value="0.00" />
         <Keyword name="LASER1ASF"  value="0.98" />
         <Keyword name="LASER2NAME"  value="SORP Violet" />
         <Keyword name="LASER2DELAY"  value="19.10" />
         <Keyword name="LASER2ASF"  value="0.78" />
         <Keyword name="LASER3NAME"  value="SORP Red" />
         <Keyword name="LASER3DELAY"  value="57.11" />
         <Keyword name="LASER3ASF"  value="0.82" />
         <Keyword name="THRESHOLD"  value="FSC,5000" />
         <Keyword name="$P1N"  value="FSC-A" />
         <Keyword name="$P1R"  value="262144" />
         <Keyword name="$P1B"  value="32" />
         <Keyword name="$P1E"  value="0,0" />
         <Keyword name="$P1V"  value="302" />
         <Keyword name="$P1G"  value="1.0" />
         <Keyword name="P1DISPLAY"  value="LIN" />
         <Keyword name="P1BS"  value="0" />
         <Keyword name="P1MS"  value="0" />
         <Keyword name="$P2N"  value="SSC-A" />
         <Keyword name="$P2R"  value="262144" />
         <Keyword name="$P2B"  value="32" />
         <Keyword name="$P2E"  value="0,0" />
         <Keyword name="$P2V"  value="280" />
         <Keyword name="$P2G"  value="1.0" />
         <Keyword name="P2DISPLAY"  value="LIN" />
         <Keyword name="P2BS"  value="0" />
         <Keyword name="P2MS"  value="0" />
         <Keyword name="$P3N"  value="Alexa Fluor 488-A" />
         <Keyword name="$P3R"  value="262144" />
         <Keyword name="$P3B"  value="32" />
         <Keyword name="$P3E"  value="0,0" />
         <Keyword name="$P3V"  value="450" />
         <Keyword name="$P3G"  value="1.0" />
         <Keyword name="P3DISPLAY"  value="LOG" />
         <Keyword name="P3BS"  value="0" />
         <Keyword name="P3MS"  value="0" />
         <Keyword name="CST SETUP STATUS"  value="SUCCESS" />
         <Keyword name="CST BEADS LOT ID"  value="70466" />
         <Keyword name="CYTOMETER CONFIG NAME"  value="Multi Dye Config SORP 5B 2V 3R" />
         <Keyword name="CYTOMETER CONFIG CREATE DATE"  value="2017-10-11T11:11:20-04:00" />
         <Keyword name="CST SETUP DATE"  value="2019-02-19T11:58:30-05:00" />
         <Keyword name="CST BASELINE DATE"  value="2019-02-19T11:55:18-05:00" />
         <Keyword name="CST BEADS EXPIRED"  value="False" />
         <Keyword name="CST PERFORMANCE EXPIRED"  value="2019-02-20T11:58:30-05:00" />
         <Keyword name="CST REGULATORY STATUS"  value="RUO Performance Check" />
         <Keyword name="$P1S"  value="" />
         <Keyword name="$P2S"  value="" />
         <Keyword name="$P3S"  value="" />
       </Keywords>
       <SampleNode name="Silencing_sir2 2_006.fcs"  annotation=""  owningGroup=""  expanded="1"  sortPriority="10"  count="10000"  sampleID="400" >
         <Graph smoothing="0"  backColor="#ffffff"  foreColor="#000000"  type="Pseudocolor"  fast="1" >
           <Axis dimension="x"  name="FSC-A"  label=""  auto="auto" />
           <Axis dimension="y"  name="SSC-A"  label=""  auto="auto" />
           <GraphSettings level="5%"  smoothingHighResolution="1"  contourHighResolution="1"  histogramSmoothingCount="0"  graphResolution="256"  showOutliers="0"  drawLargeDots="0"  dotsToDraw="8000"  tint="le.chartfill.tinted.40"  lineWeight="le.lineweight.normal"  lineStyle="le.linestyle.solid" />
           <GraphEnvironment showGrid="0"  showAxes="tnlTNL"  showGates="1"  showFreqOnPlots="1"  showGateNameOnPlots="1"  showMedians="0"  showUncomped="0"  addEventParam="0"  lastYAxisName="" >
             <TextTraits font="SansSerif"  size="11"  name="Labels"  style="plain"  color="#000000"  background="#00ffffff"  just="left" />
             <TextTraits font="SansSerif"  size="11"  name="LayoutGates"  style="plain"  color="#000000"  background="#00ffffff"  just="left" />
             <TextTraits font="SansSerif"  size="9"  name="Numbers"  style="plain"  color="#000000"  background="#00ffffff"  just="left" />
             <TextTraits font="SansSerif"  size="9"  name="Legend"  style="plain"  color="#000000"  background="#00ffffff"  just="left" />
             <WindowPosition x="0"  y="0"  width="0"  height="0"  displayed="0"  panelState="" />
           </GraphEnvironment>
         </Graph>
         <Subpopulations>
           <Population name="GFP high"  annotation=""  owningGroup="All Samples"  expanded="1"  sortPriority="10"  count="9936" >
             <Graph smoothing="13"  backColor="#ffffff"  foreColor="#000000"  heatMapStatParameter="Alexa Fluor 488-A"  type="Histogram"  fast="1" >
               <Axis dimension="x"  name="Alexa Fluor 488-A"  label=""  auto="auto" />
               <Axis dimension="y"  name=""  label=""  auto="auto" />
               <GraphSettings level="5%"  smoothingHighResolution="1"  contourHighResolution="1"  histogramSmoothingCount="0"  graphResolution="256"  showOutliers="0"  drawLargeDots="0"  dotsToDraw="8000"  tint="le.chartfill.tinted.40"  lineWeight="le.lineweight.normal"  lineStyle="le.linestyle.solid" />
               <GraphEnvironment showGrid="0"  showAxes="tnlTNL"  showGates="1"  showFreqOnPlots="1"  showGateNameOnPlots="1"  showMedians="0"  showUncomped="0"  addEventParam="0"  lastYAxisName="" >
                 <TextTraits font="SansSerif"  size="11"  name="Labels"  style="plain"  color="#000000"  background="#00ffffff"  just="left" />
                 <TextTraits font="SansSerif"  size="11"  name="LayoutGates"  style="plain"  color="#000000"  background="#00ffffff"  just="left" />
                 <TextTraits font="SansSerif"  size="9"  name="Numbers"  style="plain"  color="#000000"  background="#00ffffff"  just="left" />
                 <TextTraits font="SansSerif"  size="9"  name="Legend"  style="plain"  color="#000000"  background="#00ffffff"  just="left" />
                 <WindowPosition x="467"  y="72"  width="390"  height="696"  displayed="1"  panelState="+--" />
               </GraphEnvironment>
             </Graph>
             <Gate gating:id="ID480303707" >
               <gating:RectangleGate eventsInside="1"  annoOffsetX="0"  annoOffsetY="0"  tint="#000000"  isTinted="0"  lineWeight="Normal"  userDefined="1" >
                 <gating:dimension gating:min="810.8150101387072"  gating:max="262144.0"  yRatio="0.9357429718875502" >
                   <data-type:fcs-dimension data-type:name="Alexa Fluor 488-A" />
                 </gating:dimension>
               </gating:RectangleGate>
             </Gate>
           </Population>
         </Subpopulations>
       </SampleNode>
     </Sample>
     <Sample>
       <DataSet uri="file:/Users/rhiannon/Documents/Lab%20Work/Cac1%20paper/Flow%20raw%20data/Figure%201%20supp%202%20panel%20f/Silencing_rtt106cac1del_014.fcs"  sampleID="401" />
       <Transformations>
         <transforms:linear transforms:minRange="0"  transforms:maxRange="262144"  gain="1" >
           <data-type:parameter data-type:name="FSC-A" />
         </transforms:linear>
         <transforms:linear transforms:minRange="0"  transforms:maxRange="262144"  gain="1" >
           <data-type:parameter data-type:name="SSC-A" />
         </transforms:linear>
         <transforms:log transforms:offset="3"  transforms:decades="4.9414186672" >
           <data-type:parameter data-type:name="Alexa Fluor 488-A" />
         </transforms:log>
       </Transformations>
       <Keywords>
         <Keyword name="FJ_FCS_VERSION"  value="3" />
         <Keyword name="$BEGINANALYSIS"  value="0" />
         <Keyword name="$ENDANALYSIS"  value="0" />
         <Keyword name="$BEGINSTEXT"  value="0" />
         <Keyword name="$ENDSTEXT"  value="0" />
         <Keyword name="$BEGINDATA"  value="1697" />
         <Keyword name="$ENDDATA"  value="121696             " />
         <Keyword name="$FIL"  value="Silencing_rttcac 1_014.fcs" />
         <Keyword name="$SYS"  value="Windows 7 6.1" />
         <Keyword name="$TOT"  value="10000              " />
         <Keyword name="$PAR"  value="3" />
         <Keyword name="$MODE"  value="L" />
         <Keyword name="$BYTEORD"  value="4,3,2,1" />
         <Keyword name="$DATATYPE"  value="F" />
         <Keyword name="$NEXTDATA"  value="0" />
         <Keyword name="CREATOR"  value="BD FACSDiva Software Version 8.0.2" />
         <Keyword name="TUBE NAME"  value="rttcac 1" />
         <Keyword name="$SRC"  value="Silencing" />
         <Keyword name="EXPERIMENT NAME"  value="030622_silencing_nogate" />
         <Keyword name="GUID"  value="c55a879c-ceb0-46aa-b0aa-ca0fbf59ec13" />
         <Keyword name="$DATE"  value="06-MAR-2022" />
         <Keyword name="$BTIM"  value="16:13:30" />
         <Keyword name="$ETIM"  value="16:13:39" />
         <Keyword name="$CYT"  value="LSRII" />
         <Keyword name="SETTINGS"  value="Cytometer" />
         <Keyword name="CYTNUM"  value="H47100195" />
         <Keyword name="WINDOW EXTENSION"  value="10.00" />
         <Keyword name="EXPORT USER NAME"  value="Sleckman" />
         <Keyword name="EXPORT TIME"  value="06-MAR-2022-16:18:09" />
         <Keyword name="$OP"  value="Sleckman" />
         <Keyword name="FSC ASF"  value="0.80" />
         <Keyword name="AUTOBS"  value="TRUE" />
         <Keyword name="$INST"  value="Pathology" />
         <Keyword name="LASER1NAME"  value="SORP Blue" />
         <Keyword name="LASER1DELAY"  value="0.00" />
         <Keyword name="LASER1ASF"  value="0.98" />
         <Keyword name="LASER2NAME"  value="SORP Violet" />
         <Keyword name="LASER2DELAY"  value="19.10" />
         <Keyword name="LASER2ASF"  value="0.78" />
         <Keyword name="LASER3NAME"  value="SORP Red" />
         <Keyword name="LASER3DELAY"  value="57.11" />
         <Keyword name="LASER3ASF"  value="0.82" />
         <Keyword name="THRESHOLD"  value="FSC,5000" />
         <Keyword name="$P1N"  value="FSC-A" />
         <Keyword name="$P1R"  value="262144" />
         <Keyword name="$P1B"  value="32" />
         <Keyword name="$P1E"  value="0,0" />
         <Keyword name="$P1V"  value="302" />
         <Keyword name="$P1G"  value="1.0" />
         <Keyword name="P1DISPLAY"  value="LIN" />
         <Keyword name="P1BS"  value="0" />
         <Keyword name="P1MS"  value="0" />
         <Keyword name="$P2N"  value="SSC-A" />
         <Keyword name="$P2R"  value="262144" />
         <Keyword name="$P2B"  value="32" />
         <Keyword name="$P2E"  value="0,0" />
         <Keyword name="$P2V"  value="280" />
         <Keyword name="$P2G"  value="1.0" />
         <Keyword name="P2DISPLAY"  value="LIN" />
         <Keyword name="P2BS"  value="0" />
         <Keyword name="P2MS"  value="0" />
         <Keyword name="$P3N"  value="Alexa Fluor 488-A" />
         <Keyword name="$P3R"  value="262144" />
         <Keyword name="$P3B"  value="32" />
         <Keyword name="$P3E"  value="0,0" />
         <Keyword name="$P3V"  value="450" />
         <Keyword name="$P3G"  value="1.0" />
         <Keyword name="P3DISPLAY"  value="LOG" />
         <Keyword name="P3BS"  value="0" />
         <Keyword name="P3MS"  value="0" />
         <Keyword name="CST SETUP STATUS"  value="SUCCESS" />
         <Keyword name="CST BEADS LOT ID"  value="70466" />
         <Keyword name="CYTOMETER CONFIG NAME"  value="Multi Dye Config SORP 5B 2V 3R" />
         <Keyword name="CYTOMETER CONFIG CREATE DATE"  value="2017-10-11T11:11:20-04:00" />
         <Keyword name="CST SETUP DATE"  value="2019-02-19T11:58:30-05:00" />
         <Keyword name="CST BASELINE DATE"  value="2019-02-19T11:55:18-05:00" />
         <Keyword name="CST BEADS EXPIRED"  value="False" />
         <Keyword name="CST PERFORMANCE EXPIRED"  value="2019-02-20T11:58:30-05:00" />
         <Keyword name="CST REGULATORY STATUS"  value="RUO Performance Check" />
         <Keyword name="$P1S"  value="" />
         <Keyword name="$P2S"  value="" />
         <Keyword name="$P3S"  value="" />
       </Keywords>
       <SampleNode name="Silencing_rttcac 1_014.fcs"  annotation=""  owningGroup=""  expanded="1"  sortPriority="10"  count="10000"  sampleID="401" >
         <Graph smoothing="0"  backColor="#ffffff"  foreColor="#000000"  type="Pseudocolor"  fast="1" >
           <Axis dimension="x"  name="FSC-A"  label=""  auto="auto" />
           <Axis dimension="y"  name="SSC-A"  label=""  auto="auto" />
           <GraphSettings level="5%"  smoothingHighResolution="1"  contourHighResolution="1"  histogramSmoothingCount="0"  graphResolution="256"  showOutliers="0"  drawLargeDots="0"  dotsToDraw="8000"  tint="le.chartfill.tinted.40"  lineWeight="le.lineweight.normal"  lineStyle="le.linestyle.solid" />
           <GraphEnvironment showGrid="0"  showAxes="tnlTNL"  showGates="1"  showFreqOnPlots="1"  showGateNameOnPlots="1"  showMedians="0"  showUncomped="0"  addEventParam="0"  lastYAxisName="" >
             <TextTraits font="SansSerif"  size="11"  name="Labels"  style="plain"  color="#000000"  background="#00ffffff"  just="left" />
             <TextTraits font="SansSerif"  size="11"  name="LayoutGates"  style="plain"  color="#000000"  background="#00ffffff"  just="left" />
             <TextTraits font="SansSerif"  size="9"  name="Numbers"  style="plain"  color="#000000"  background="#00ffffff"  just="left" />
             <TextTraits font="SansSerif"  size="9"  name="Legend"  style="plain"  color="#000000"  background="#00ffffff"  just="left" />
             <WindowPosition x="0"  y="0"  width="0"  height="0"  displayed="0"  panelState="" />
           </GraphEnvironment>
         </Graph>
         <Subpopulations>
           <Population name="GFP high"  annotation=""  owningGroup="All Samples"  expanded="1"  sortPriority="10"  count="5784" >
             <Graph smoothing="13"  backColor="#ffffff"  foreColor="#000000"  heatMapStatParameter="Alexa Fluor 488-A"  type="Histogram"  fast="1" >
               <Axis dimension="x"  name="Alexa Fluor 488-A"  label=""  auto="auto" />
               <Axis dimension="y"  name=""  label=""  auto="auto" />
               <GraphSettings level="5%"  smoothingHighResolution="1"  contourHighResolution="1"  histogramSmoothingCount="0"  graphResolution="256"  showOutliers="0"  drawLargeDots="0"  dotsToDraw="8000"  tint="le.chartfill.tinted.40"  lineWeight="le.lineweight.normal"  lineStyle="le.linestyle.solid" />
               <GraphEnvironment showGrid="0"  showAxes="tnlTNL"  showGates="1"  showFreqOnPlots="1"  showGateNameOnPlots="1"  showMedians="0"  showUncomped="0"  addEventParam="0"  lastYAxisName="" >
                 <TextTraits font="SansSerif"  size="11"  name="Labels"  style="plain"  color="#000000"  background="#00ffffff"  just="left" />
                 <TextTraits font="SansSerif"  size="11"  name="LayoutGates"  style="plain"  color="#000000"  background="#00ffffff"  just="left" />
                 <TextTraits font="SansSerif"  size="9"  name="Numbers"  style="plain"  color="#000000"  background="#00ffffff"  just="left" />
                 <TextTraits font="SansSerif"  size="9"  name="Legend"  style="plain"  color="#000000"  background="#00ffffff"  just="left" />
                 <WindowPosition x="467"  y="72"  width="390"  height="696"  displayed="1"  panelState="+--" />
               </GraphEnvironment>
             </Graph>
             <Gate gating:id="ID413093264" >
               <gating:RectangleGate eventsInside="1"  annoOffsetX="0"  annoOffsetY="0"  tint="#000000"  isTinted="0"  lineWeight="Normal"  userDefined="1" >
                 <gating:dimension gating:min="810.8150101387072"  gating:max="262144.0"  yRatio="0.9357429718875502" >
                   <data-type:fcs-dimension data-type:name="Alexa Fluor 488-A" />
                 </gating:dimension>
               </gating:RectangleGate>
             </Gate>
           </Population>
         </Subpopulations>
       </SampleNode>
     </Sample>
     <Sample>
       <DataSet uri="file:/Users/rhiannon/Documents/Lab%20Work/Cac1%20paper/Flow%20raw%20data/Figure%201%20supp%202%20panel%20f/Silencing_WT%201_002.fcs"  sampleID="402" />
       <Transformations>
         <transforms:linear transforms:minRange="0"  transforms:maxRange="262144"  gain="1" >
           <data-type:parameter data-type:name="FSC-A" />
         </transforms:linear>
         <transforms:linear transforms:minRange="0"  transforms:maxRange="262144"  gain="1" >
           <data-type:parameter data-type:name="SSC-A" />
         </transforms:linear>
         <transforms:log transforms:offset="3"  transforms:decades="4.9414186672" >
           <data-type:parameter data-type:name="Alexa Fluor 488-A" />
         </transforms:log>
       </Transformations>
       <Keywords>
         <Keyword name="FJ_FCS_VERSION"  value="3" />
         <Keyword name="$BEGINANALYSIS"  value="0" />
         <Keyword name="$ENDANALYSIS"  value="0" />
         <Keyword name="$BEGINSTEXT"  value="0" />
         <Keyword name="$ENDSTEXT"  value="0" />
         <Keyword name="$BEGINDATA"  value="1708" />
         <Keyword name="$ENDDATA"  value="121707             " />
         <Keyword name="$FIL"  value="Silencing_wt reporter 1_002.fcs" />
         <Keyword name="$SYS"  value="Windows 7 6.1" />
         <Keyword name="$TOT"  value="10000              " />
         <Keyword name="$PAR"  value="3" />
         <Keyword name="$MODE"  value="L" />
         <Keyword name="$BYTEORD"  value="4,3,2,1" />
         <Keyword name="$DATATYPE"  value="F" />
         <Keyword name="$NEXTDATA"  value="0" />
         <Keyword name="CREATOR"  value="BD FACSDiva Software Version 8.0.2" />
         <Keyword name="TUBE NAME"  value="wt reporter 1" />
         <Keyword name="$SRC"  value="Silencing" />
         <Keyword name="EXPERIMENT NAME"  value="030622_silencing_nogate" />
         <Keyword name="GUID"  value="22cdee4b-372a-475d-ab74-962071dc99e4" />
         <Keyword name="$DATE"  value="06-MAR-2022" />
         <Keyword name="$BTIM"  value="16:10:08" />
         <Keyword name="$ETIM"  value="16:10:12" />
         <Keyword name="$CYT"  value="LSRII" />
         <Keyword name="SETTINGS"  value="Cytometer" />
         <Keyword name="CYTNUM"  value="H47100195" />
         <Keyword name="WINDOW EXTENSION"  value="10.00" />
         <Keyword name="EXPORT USER NAME"  value="Sleckman" />
         <Keyword name="EXPORT TIME"  value="06-MAR-2022-16:18:06" />
         <Keyword name="$OP"  value="Sleckman" />
         <Keyword name="FSC ASF"  value="0.80" />
         <Keyword name="AUTOBS"  value="TRUE" />
         <Keyword name="$INST"  value="Pathology" />
         <Keyword name="LASER1NAME"  value="SORP Blue" />
         <Keyword name="LASER1DELAY"  value="0.00" />
         <Keyword name="LASER1ASF"  value="0.98" />
         <Keyword name="LASER2NAME"  value="SORP Violet" />
         <Keyword name="LASER2DELAY"  value="19.10" />
         <Keyword name="LASER2ASF"  value="0.78" />
         <Keyword name="LASER3NAME"  value="SORP Red" />
         <Keyword name="LASER3DELAY"  value="57.11" />
         <Keyword name="LASER3ASF"  value="0.82" />
         <Keyword name="THRESHOLD"  value="FSC,5000" />
         <Keyword name="$P1N"  value="FSC-A" />
         <Keyword name="$P1R"  value="262144" />
         <Keyword name="$P1B"  value="32" />
         <Keyword name="$P1E"  value="0,0" />
         <Keyword name="$P1V"  value="302" />
         <Keyword name="$P1G"  value="1.0" />
         <Keyword name="P1DISPLAY"  value="LIN" />
         <Keyword name="P1BS"  value="0" />
         <Keyword name="P1MS"  value="0" />
         <Keyword name="$P2N"  value="SSC-A" />
         <Keyword name="$P2R"  value="262144" />
         <Keyword name="$P2B"  value="32" />
         <Keyword name="$P2E"  value="0,0" />
         <Keyword name="$P2V"  value="280" />
         <Keyword name="$P2G"  value="1.0" />
         <Keyword name="P2DISPLAY"  value="LIN" />
         <Keyword name="P2BS"  value="0" />
         <Keyword name="P2MS"  value="0" />
         <Keyword name="$P3N"  value="Alexa Fluor 488-A" />
         <Keyword name="$P3R"  value="262144" />
         <Keyword name="$P3B"  value="32" />
         <Keyword name="$P3E"  value="0,0" />
         <Keyword name="$P3V"  value="450" />
         <Keyword name="$P3G"  value="1.0" />
         <Keyword name="P3DISPLAY"  value="LOG" />
         <Keyword name="P3BS"  value="40" />
         <Keyword name="P3MS"  value="0" />
         <Keyword name="CST SETUP STATUS"  value="SUCCESS" />
         <Keyword name="CST BEADS LOT ID"  value="70466" />
         <Keyword name="CYTOMETER CONFIG NAME"  value="Multi Dye Config SORP 5B 2V 3R" />
         <Keyword name="CYTOMETER CONFIG CREATE DATE"  value="2017-10-11T11:11:20-04:00" />
         <Keyword name="CST SETUP DATE"  value="2019-02-19T11:58:30-05:00" />
         <Keyword name="CST BASELINE DATE"  value="2019-02-19T11:55:18-05:00" />
         <Keyword name="CST BEADS EXPIRED"  value="False" />
         <Keyword name="CST PERFORMANCE EXPIRED"  value="2019-02-20T11:58:30-05:00" />
         <Keyword name="CST REGULATORY STATUS"  value="RUO Performance Check" />
         <Keyword name="$P1S"  value="" />
         <Keyword name="$P2S"  value="" />
         <Keyword name="$P3S"  value="" />
       </Keywords>
       <SampleNode name="Silencing_wt reporter 1_002.fcs"  annotation=""  owningGroup=""  expanded="1"  sortPriority="10"  count="10000"  sampleID="402" >
         <Graph smoothing="13"  backColor="#ffffff"  foreColor="#000000"  heatMapStatParameter="Alexa Fluor 488-A"  type="Histogram"  fast="1" >
           <Axis dimension="x"  name="Alexa Fluor 488-A"  label=""  auto="auto" />
           <Axis dimension="y"  name=""  label=""  auto="auto" />
           <GraphSettings level="5%"  smoothingHighResolution="1"  contourHighResolution="1"  histogramSmoothingCount="0"  graphResolution="256"  showOutliers="0"  drawLargeDots="0"  dotsToDraw="8000"  tint="le.chartfill.tinted.40"  lineWeight="le.lineweight.normal"  lineStyle="le.linestyle.solid" />
           <GraphEnvironment showGrid="0"  showAxes="tnlTNL"  showGates="1"  showFreqOnPlots="1"  showGateNameOnPlots="1"  showMedians="0"  showUncomped="0"  addEventParam="0"  lastYAxisName="" >
             <TextTraits font="SansSerif"  size="11"  name="Labels"  style="plain"  color="#000000"  background="#00ffffff"  just="left" />
             <TextTraits font="SansSerif"  size="11"  name="LayoutGates"  style="plain"  color="#000000"  background="#00ffffff"  just="left" />
             <TextTraits font="SansSerif"  size="9"  name="Numbers"  style="plain"  color="#000000"  background="#00ffffff"  just="left" />
             <TextTraits font="SansSerif"  size="9"  name="Legend"  style="plain"  color="#000000"  background="#00ffffff"  just="left" />
             <WindowPosition x="434"  y="134"  width="390"  height="696"  displayed="0"  panelState="+--" />
           </GraphEnvironment>
         </Graph>
         <Subpopulations>
           <Population name="GFP high"  annotation=""  owningGroup="All Samples"  expanded="1"  sortPriority="10"  count="67" >
             <Graph smoothing="13"  backColor="#ffffff"  foreColor="#000000"  heatMapStatParameter="Alexa Fluor 488-A"  type="Histogram"  fast="1" >
               <Axis dimension="x"  name="Alexa Fluor 488-A"  label=""  auto="auto" />
               <Axis dimension="y"  name=""  label=""  auto="auto" />
               <GraphSettings level="5%"  smoothingHighResolution="1"  contourHighResolution="1"  histogramSmoothingCount="0"  graphResolution="256"  showOutliers="0"  drawLargeDots="0"  dotsToDraw="8000"  tint="le.chartfill.tinted.40"  lineWeight="le.lineweight.normal"  lineStyle="le.linestyle.solid" />
               <GraphEnvironment showGrid="0"  showAxes="tnlTNL"  showGates="1"  showFreqOnPlots="1"  showGateNameOnPlots="1"  showMedians="0"  showUncomped="0"  addEventParam="0"  lastYAxisName="" >
                 <TextTraits font="SansSerif"  size="11"  name="Labels"  style="plain"  color="#000000"  background="#00ffffff"  just="left" />
                 <TextTraits font="SansSerif"  size="11"  name="LayoutGates"  style="plain"  color="#000000"  background="#00ffffff"  just="left" />
                 <TextTraits font="SansSerif"  size="9"  name="Numbers"  style="plain"  color="#000000"  background="#00ffffff"  just="left" />
                 <TextTraits font="SansSerif"  size="9"  name="Legend"  style="plain"  color="#000000"  background="#00ffffff"  just="left" />
                 <WindowPosition x="467"  y="72"  width="390"  height="696"  displayed="1"  panelState="+--" />
               </GraphEnvironment>
             </Graph>
             <Gate gating:id="ID1880312957" >
               <gating:RectangleGate eventsInside="1"  annoOffsetX="0"  annoOffsetY="0"  tint="#000000"  isTinted="0"  lineWeight="Normal"  userDefined="1" >
                 <gating:dimension gating:min="810.8150101387072"  gating:max="262144.0"  yRatio="0.9357429718875502" >
                   <data-type:fcs-dimension data-type:name="Alexa Fluor 488-A" />
                 </gating:dimension>
               </gating:RectangleGate>
             </Gate>
           </Population>
         </Subpopulations>
       </SampleNode>
     </Sample>
   </SampleList>
   <TableEditor title="FlowJo Tables: Figure 1 supplement.wsp"  current="Table" >
     <Table name="Table"  outputFile="file:/Users/rhiannon/Table"  color="#00ffffff"  isBatch="0"  quickclose="0"  destination="toDisplay"  outputFormat="fj.document.type.table"  autoColumnName="" >
       <PrintLayout flipPattern0="0"  rows="1"  columns="1"  padding="36"  header=""  footer=""  headerActive="0"  footerActive="0"  scalingMode="fj.print.scale.none"  scaling="1"  orientation="1"  width="612"  height="792"  imageableX="72"  imageableY="72"  imageableWidth="468"  imageableHeight="648" />
       <PageSection sectionName="header" >&lt;table width=&quot;100%&quot;&gt;&lt;tr&gt;&lt;td align=&quot;left&quot; valign=&quot;top&quot;&gt;&amp;NBSP&amp;NBSP&amp;NBSP&amp;NBSP&lt;IMG SRC=&quot;file:/Applications/FlowJo.app/Contents/Resources/Java/images/fj_icon.png&quot;&gt;&lt;/IMG&gt;&lt;br/&gt;FlowJo, LLC&lt;/td&gt;&lt;td align=&quot;right&quot; valign=&quot;top&quot;&gt;Page &lt;PageNumber/&gt;&lt;/td&gt;&lt;/tr&gt;&lt;/table&gt;</PageSection>
       <PageSection sectionName="footer" >&lt;table width=&quot;100%&quot;&gt;&lt;tr&gt;&lt;td align=&quot;left&quot;  valign=&quot;bottom&quot;&gt;&lt;LongDate/&gt;&lt;/td&gt;&lt;td align=&quot;right&quot; valign=&quot;bottom&quot;&gt;&lt;Version/&gt;&lt;/td&gt;&lt;/tr&gt;&lt;/table&gt;</PageSection>
       <Iteration iterationType="SAMPLE"  iterationValue="401"  iterationKeyword=""  discriminator=""  panelSize="1"  groupName="workspaceSelection" />
     </Table>
   </TableEditor>
   <LayoutEditor title="FlowJo Layouts: Figure 1 supplement.wsp"  current="Layout"  showGrid="0"  showPageBreaks="0"  showGuides="0"  showDebugOutput="0" >
     <Layout name="Layout"  outputFile="file:/Users/rhiannon/Layout"  color="#00ffffff"  isBatch="0"  showGrid="0"  showRulers="1"  showDebugOutput="0"  showGuides="0"  showPageBreaks="1"  scale="0.66" >
       <PrintLayout flipPattern0="0"  rows="1"  columns="1"  padding="36"  header=""  footer=""  headerActive="0"  footerActive="0"  scalingMode="fj.print.scale.none"  scaling="1"  orientation="1"  width="612"  height="792"  imageableX="72"  imageableY="72"  imageableWidth="468"  imageableHeight="648" />
       <PageSection sectionName="header" >&lt;table width=&quot;100%&quot;&gt;&lt;tr&gt;&lt;td align=&quot;left&quot; valign=&quot;top&quot;&gt;&amp;NBSP&amp;NBSP&amp;NBSP&amp;NBSP&lt;IMG SRC=&quot;file:/Applications/FlowJo.app/Contents/Resources/Java/images/fj_icon.png&quot;&gt;&lt;/IMG&gt;&lt;br/&gt;FlowJo, LLC&lt;/td&gt;&lt;td align=&quot;right&quot; valign=&quot;top&quot;&gt;Page &lt;PageNumber/&gt;&lt;/td&gt;&lt;/tr&gt;&lt;/table&gt;</PageSection>
       <PageSection sectionName="footer" >&lt;table width=&quot;100%&quot;&gt;&lt;tr&gt;&lt;td align=&quot;left&quot;  valign=&quot;bottom&quot;&gt;&lt;LongDate/&gt;&lt;/td&gt;&lt;td align=&quot;right&quot; valign=&quot;bottom&quot;&gt;&lt;Version/&gt;&lt;/td&gt;&lt;/tr&gt;&lt;/table&gt;</PageSection>
       <Iteration iterationType="OFF"  iterationValue="401"  iterationKeyword=""  discriminator=""  panelSize="1"  groupName="030622_silencing_nogate" />
       <BatchSettings useCurrentGroup="1"  length="3"  name=""  order="ACROSS"  direction="COLUMNS"  append="0"  destination="toLayout"  separatePages="0"  launchApp="1"  header="0"  footer="0"  commandLineBatch="0" />
       <FigList>
         <ChartData x="68"  y="166"  width="346"  height="352"  lineWeight="Hairline"  fill="#ffffff"  stroke="#000000"  lineStyle="Solid"  gradientColor="#808080"  gradientStyle="le.gradientstyle.none"  enabled="1"  xScale="0.013515625"  yScale="0.01375"  aspectRatioLock="0"  alpha="1"  figID="com.treestar.flowjo.charting.FigChartBox@3491e2a0#1664913393929"  rotation="0"  lock="0"  sizeLock="0"  contentLock="0"  wantsDrops="0"  dependents="1"  showSampleName="1"  showFullPath="1"  showFreq="0"  showCount="1"  showPopulationName="1"  showGraphTitle="0"  showMedians="0"  useShortName="1"  showKeyword="0"  keyword=""  showStatistic="0"  statistic=""  offsetHistograms="0"  offsetX="0"  offsetY="0"  flipH="0"  flipV="0"  showAdjunctHistograms="0"  scaleH="1.3515625"  scaleV="1.375"  panelIndex="-1"  z="0" >
           <Graph smoothing="13"  backColor="#ffffff"  foreColor="#000000"  heatMapStatistic="Median"  heatMapStatParameter="Alexa Fluor 488-A"  type="Histogram"  fast="1" >
             <Axis dimension="x"  name="Alexa Fluor 488-A"  label=""  auto="auto" />
             <Axis dimension="y"  name=""  label=""  auto="auto" />
             <GraphSettings level="5%"  smoothingHighResolution="1"  contourHighResolution="1"  histogramSmoothingCount="0"  graphResolution="256"  showOutliers="0"  drawLargeDots="0"  dotsToDraw="8000"  tint="le.chartfill.tinted.40"  lineWeight="le.lineweight.normal"  lineStyle="le.linestyle.solid" />
             <GraphEnvironment showGrid="0"  showAxes="tnlTNL"  showGates="1"  showFreqOnPlots="0"  showGateNameOnPlots="1"  showMedians="0"  showUncomped="0"  addEventParam="0"  lastYAxisName="" >
               <TextTraits font="SansSerif"  size="11"  name="Labels"  style="plain"  color="#000000"  background="#00ffffff"  just="left" />
               <TextTraits font="SansSerif"  size="11"  name="LayoutGates"  style="plain"  color="#000000"  background="#00ffffff"  just="left" />
               <TextTraits font="SansSerif"  size="9"  name="Numbers"  style="plain"  color="#000000"  background="#00ffffff"  just="left" />
               <TextTraits font="SansSerif"  size="9"  name="Legend"  style="plain"  color="#000000"  background="#00ffffff"  just="left" />
               <WindowPosition x="434"  y="134"  width="390"  height="696"  displayed="0"  panelState="+--" />
             </GraphEnvironment>
           </Graph>
           <Annotation lineWeight="NoLine"  fill="#ffffff"  stroke="#808080"  lineStyle="Solid"  gradientColor="#808080"  gradientStyle="le.gradientstyle.none"  enabled="1"  xScale="1"  yScale="1"  aspectRatioLock="0"  alpha="1"  figID="com.treestar.flowjo.charting.FigChartAnnotation@681e6c9b#1664913250888"  rotation="0"  lock="0"  sizeLock="0"  contentLock="0"  wantsDrops="0"  autoFitContents="0"  autoMinimumSize="1"  padding="5,5,5,5" >
             <Content>&amp;#xA;&amp;#xA;    &amp;lt;p style=&amp;quot;margin-top:0; text-align:left;&amp;quot;&amp;gt;&amp;#xA;      &amp;lt;font face=&amp;quot;SansSerif&amp;quot; color=&amp;quot;#000000&amp;quot; style=&amp;quot;font-size:11pt;&amp;quot;&amp;gt;&amp;lt;input type=&amp;quot;fjml&amp;quot; value=&amp;quot;%3CAnno+originalDataset%3D%22null%22+name%3D%22fj.anno.samplename%22+%2F%3E&amp;quot; style=&amp;quot;font-family:SansSerif; color:#000000; font-weight:normal;&amp;quot;&amp;gt;&amp;#xA;      &amp;lt;/font&amp;gt;&amp;#xA;    &amp;lt;/p&amp;gt;&amp;#xA;    &amp;lt;p style=&amp;quot;margin-top:0; text-align:left;&amp;quot;&amp;gt;&amp;#xA;      &amp;lt;font face=&amp;quot;SansSerif&amp;quot; color=&amp;quot;#000000&amp;quot; style=&amp;quot;font-size:11pt;&amp;quot;&amp;gt;&amp;lt;input type=&amp;quot;fjml&amp;quot; value=&amp;quot;%3CAnno+originalDataset%3D%22null%22+name%3D%22fj.anno.popname%22+%2F%3E&amp;quot; style=&amp;quot;font-family:SansSerif; color:#000000; font-weight:normal;&amp;quot;&amp;gt;&amp;#xA;      &amp;lt;/font&amp;gt;&amp;#xA;    &amp;lt;/p&amp;gt;&amp;#xA;    &amp;lt;p style=&amp;quot;margin-top:0; text-align:left;&amp;quot;&amp;gt;&amp;#xA;      &amp;lt;font face=&amp;quot;SansSerif&amp;quot; color=&amp;quot;#000000&amp;quot; style=&amp;quot;font-size:11pt;&amp;quot;&amp;gt;&amp;lt;input type=&amp;quot;fjml&amp;quot; value=&amp;quot;%3CStatistic+originalDataset%3D%22null%22+ancestor%3D%22%22+name%3D%22Count%22+id%3D%22%22+%2F%3E&amp;quot; style=&amp;quot;font-family:SansSerif; color:#000000; font-weight:normal;&amp;quot;&amp;gt;&amp;#xA;&amp;lt;/font&amp;gt;    &amp;lt;/p&amp;gt;&amp;#xA;</Content>
             <WindowPosition x="0"  y="340"  width="142"  height="52"  displayed="0"  panelState="" />
           </Annotation>
           <Legend lineWeight="Hairline"  fill="#ffffff"  stroke="#000000"  lineStyle="Solid"  gradientColor="#808080"  gradientStyle="le.gradientstyle.none"  enabled="1"  xScale="1"  yScale="1"  aspectRatioLock="0"  alpha="1"  figID="com.treestar.flowjo.charting.legend.FigLegend@5a951350#1664913250889"  rotation="0"  lock="0"  sizeLock="0"  contentLock="0"  wantsDrops="0"  rows="4"  columns="4"  drawGrid="1"  autoFitContents="0"  showHeader="1" >
             <RowSizes>
               <Size index="0"  value="15" />
               <Size index="1"  value="15" />
               <Size index="2"  value="15" />
               <Size index="3"  value="15" />
             </RowSizes>
             <ColSizes>
               <Size index="0"  value="15" />
               <Size index="1"  value="149" />
               <Size index="2"  value="69" />
               <Size index="3"  value="40" />
             </ColSizes>
             <WindowPosition x="280"  y="0"  width="273"  height="60"  displayed="1"  panelState="" />
             <Columns>
               <Anno name="fj.anno.samplename" />
               <Anno name="fj.anno.popname" />
               <Statistic name="Count"  ancestor=""  correlate="" />
             </Columns>
           </Legend>
           <Ancestry lineWeight="Hairline"  fill="#ffffff"  stroke="#000000"  lineStyle="Solid"  gradientColor="#808080"  gradientStyle="le.gradientstyle.none"  enabled="1"  xScale="1"  yScale="1"  aspectRatioLock="0"  alpha="1"  figID="com.treestar.flowjo.charting.FigChartRow@57f840bd#1664913250888"  rotation="0"  lock="0"  sizeLock="0"  contentLock="0"  wantsDrops="0"  backgating="0"  horizontal="0"  backgatingLargeDots="0"  backgatingContours="0" >
             <WindowPosition x="0"  y="0"  width="0"  height="1"  displayed="0"  panelState="" />
           </Ancestry>
           <Multigraph lineWeight="NoLine"  fill="#00ffffff"  stroke="#000000"  lineStyle="Solid"  gradientColor="#808080"  gradientStyle="le.gradientstyle.none"  enabled="1"  xScale="1"  yScale="1"  aspectRatioLock="1"  alpha="1"  figID="com.treestar.flowjo.charting.FigChartGrid@23d51476#1664913250888"  rotation="0"  lock="0"  sizeLock="0"  contentLock="0"  wantsDrops="0"  annoOffsetX="0"  annoOffsetY="0"  type="NONE"  displayType="DotPlot"  rows="0"  columns="0" >
             <WindowPosition x="0"  y="0"  width="0"  height="1"  displayed="0"  panelState="" />
             <Parameters/>
           </Multigraph>
           <PopModelList>
             <DataLayer path=""  panelValue="1"  discriminatorValue=""  sampleID="400" >
               <LegendSpec color="#ff9933"  text=""  chartFill="le.chartfill.none"  lineWeight="Normal"  lineStyle="Solid"  control="0" />
             </DataLayer>
             <DataLayer path=""  panelValue="1"  discriminatorValue=""  sampleID="401" >
               <LegendSpec color="#00ccff"  text=""  chartFill="le.chartfill.none"  lineWeight="Normal"  lineStyle="Solid"  control="0" />
             </DataLayer>
             <DataLayer path=""  panelValue="1"  discriminatorValue=""  sampleID="402" >
               <LegendSpec color="#ff3333"  text=""  chartFill="le.chartfill.none"  lineWeight="Normal"  lineStyle="Solid"  control="0" />
             </DataLayer>
           </PopModelList>
           <WindowPosition x="68"  y="166"  width="346"  height="352"  displayed="1"  panelState="" />
         </ChartData>
         <FigColorLegend x="16"  y="550"  width="70"  height="12"  lineWeight="Hairline"  fill="#ffffff"  stroke="#000000"  lineStyle="Solid"  gradientColor="#808080"  gradientStyle="le.gradientstyle.none"  enabled="1"  xScale="1"  yScale="1"  aspectRatioLock="0"  alpha="1"  figID="com.treestar.layout.presentation.FigHeatmapStatAxis@490988a#1664913995099"  rotation="0"  lock="0"  sizeLock="0"  contentLock="0"  wantsDrops="0"  colorMapName="Default (blue,green,yellow,red)"  z="5" />
         <ChartData x="710"  y="187"  width="361"  height="361"  lineWeight="Hairline"  fill="#ffffff"  stroke="#000000"  lineStyle="Solid"  gradientColor="#808080"  gradientStyle="le.gradientstyle.none"  enabled="1"  xScale="0.0141015625"  yScale="0.0141015625"  aspectRatioLock="0"  alpha="1"  figID="com.treestar.flowjo.charting.FigChartBox@66800f3e#1664913393943"  rotation="0"  lock="0"  sizeLock="0"  contentLock="0"  wantsDrops="0"  dependents="1"  showSampleName="1"  showFullPath="1"  showFreq="0"  showCount="1"  showPopulationName="1"  showGraphTitle="0"  showMedians="0"  useShortName="1"  showKeyword="0"  keyword=""  showStatistic="0"  statistic=""  offsetHistograms="0"  offsetX="0"  offsetY="0"  flipH="0"  flipV="0"  showAdjunctHistograms="0"  scaleH="1.41015625"  scaleV="1.41015625"  panelIndex="-1"  z="10" >
           <Graph smoothing="13"  backColor="#ffffff"  foreColor="#000000"  heatMapStatistic="Median"  heatMapStatParameter="Alexa Fluor 488-A"  type="Histogram"  fast="1" >
             <Axis dimension="x"  name="Alexa Fluor 488-A"  label=""  auto="auto" />
             <Axis dimension="y"  name=""  label=""  auto="modal" />
             <GraphSettings level="5%"  smoothingHighResolution="1"  contourHighResolution="1"  histogramSmoothingCount="0"  graphResolution="256"  showOutliers="0"  drawLargeDots="0"  dotsToDraw="8000"  tint="le.chartfill.tinted.40"  lineWeight="le.lineweight.normal"  lineStyle="le.linestyle.solid" />
             <GraphEnvironment showGrid="0"  showAxes="tnlTNL"  showGates="1"  showFreqOnPlots="0"  showGateNameOnPlots="1"  showMedians="0"  showUncomped="0"  addEventParam="0"  lastYAxisName="" >
               <TextTraits font="SansSerif"  size="11"  name="Labels"  style="plain"  color="#000000"  background="#00ffffff"  just="left" />
               <TextTraits font="SansSerif"  size="11"  name="LayoutGates"  style="plain"  color="#000000"  background="#00ffffff"  just="left" />
               <TextTraits font="SansSerif"  size="9"  name="Numbers"  style="plain"  color="#000000"  background="#00ffffff"  just="left" />
               <TextTraits font="SansSerif"  size="9"  name="Legend"  style="plain"  color="#000000"  background="#00ffffff"  just="left" />
               <WindowPosition x="434"  y="134"  width="390"  height="696"  displayed="0"  panelState="+--" />
             </GraphEnvironment>
           </Graph>
           <Annotation lineWeight="NoLine"  fill="#ffffff"  stroke="#808080"  lineStyle="Solid"  gradientColor="#808080"  gradientStyle="le.gradientstyle.none"  enabled="1"  xScale="1"  yScale="1"  aspectRatioLock="0"  alpha="1"  figID="com.treestar.flowjo.charting.FigChartAnnotation@681e6c9b#1664913250888"  rotation="0"  lock="0"  sizeLock="0"  contentLock="0"  wantsDrops="0"  autoFitContents="0"  autoMinimumSize="1"  padding="5,5,5,5" >
             <Content>&amp;#xA;&amp;#xA;    &amp;lt;p style=&amp;quot;margin-top:0; text-align:left;&amp;quot;&amp;gt;&amp;#xA;      &amp;lt;font face=&amp;quot;SansSerif&amp;quot; color=&amp;quot;#000000&amp;quot; style=&amp;quot;font-size:11pt;&amp;quot;&amp;gt;&amp;lt;input type=&amp;quot;fjml&amp;quot; value=&amp;quot;%3CAnno+originalDataset%3D%22null%22+name%3D%22fj.anno.samplename%22+%2F%3E&amp;quot; style=&amp;quot;font-family:SansSerif; color:#000000; font-weight:normal;&amp;quot;&amp;gt;&amp;#xA;      &amp;lt;/font&amp;gt;&amp;#xA;    &amp;lt;/p&amp;gt;&amp;#xA;    &amp;lt;p style=&amp;quot;margin-top:0; text-align:left;&amp;quot;&amp;gt;&amp;#xA;      &amp;lt;font face=&amp;quot;SansSerif&amp;quot; color=&amp;quot;#000000&amp;quot; style=&amp;quot;font-size:11pt;&amp;quot;&amp;gt;&amp;lt;input type=&amp;quot;fjml&amp;quot; value=&amp;quot;%3CAnno+originalDataset%3D%22null%22+name%3D%22fj.anno.popname%22+%2F%3E&amp;quot; style=&amp;quot;font-family:SansSerif; color:#000000; font-weight:normal;&amp;quot;&amp;gt;&amp;#xA;      &amp;lt;/font&amp;gt;&amp;#xA;    &amp;lt;/p&amp;gt;&amp;#xA;    &amp;lt;p style=&amp;quot;margin-top:0; text-align:left;&amp;quot;&amp;gt;&amp;#xA;      &amp;lt;font face=&amp;quot;SansSerif&amp;quot; color=&amp;quot;#000000&amp;quot; style=&amp;quot;font-size:11pt;&amp;quot;&amp;gt;&amp;lt;input type=&amp;quot;fjml&amp;quot; value=&amp;quot;%3CStatistic+originalDataset%3D%22null%22+ancestor%3D%22%22+name%3D%22Count%22+id%3D%22%22+%2F%3E&amp;quot; style=&amp;quot;font-family:SansSerif; color:#000000; font-weight:normal;&amp;quot;&amp;gt;&amp;#xA;&amp;lt;/font&amp;gt;    &amp;lt;/p&amp;gt;&amp;#xA;</Content>
             <WindowPosition x="0"  y="340"  width="181"  height="52"  displayed="0"  panelState="" />
           </Annotation>
           <Legend lineWeight="Hairline"  fill="#ffffff"  stroke="#000000"  lineStyle="Solid"  gradientColor="#808080"  gradientStyle="le.gradientstyle.none"  enabled="1"  xScale="1"  yScale="1"  aspectRatioLock="0"  alpha="1"  figID="com.treestar.flowjo.charting.legend.FigLegend@5a951350#1664913250889"  rotation="0"  lock="0"  sizeLock="0"  contentLock="0"  wantsDrops="0"  rows="4"  columns="4"  drawGrid="1"  autoFitContents="0"  showHeader="1" >
             <RowSizes>
               <Size index="0"  value="15" />
               <Size index="1"  value="15" />
               <Size index="2"  value="15" />
               <Size index="3"  value="15" />
             </RowSizes>
             <ColSizes>
               <Size index="0"  value="15" />
               <Size index="1"  value="149" />
               <Size index="2"  value="69" />
               <Size index="3"  value="40" />
             </ColSizes>
             <WindowPosition x="280"  y="0"  width="273"  height="60"  displayed="1"  panelState="" />
             <Columns>
               <Anno name="fj.anno.samplename" />
               <Anno name="fj.anno.popname" />
               <Statistic name="Count"  ancestor=""  correlate="" />
             </Columns>
           </Legend>
           <Ancestry lineWeight="Hairline"  fill="#ffffff"  stroke="#000000"  lineStyle="Solid"  gradientColor="#808080"  gradientStyle="le.gradientstyle.none"  enabled="1"  xScale="1"  yScale="1"  aspectRatioLock="0"  alpha="1"  figID="com.treestar.flowjo.charting.FigChartRow@57f840bd#1664913250888"  rotation="0"  lock="0"  sizeLock="0"  contentLock="0"  wantsDrops="0"  backgating="0"  horizontal="0"  backgatingLargeDots="0"  backgatingContours="0" >
             <WindowPosition x="0"  y="0"  width="0"  height="1"  displayed="0"  panelState="" />
           </Ancestry>
           <Multigraph lineWeight="NoLine"  fill="#00ffffff"  stroke="#000000"  lineStyle="Solid"  gradientColor="#808080"  gradientStyle="le.gradientstyle.none"  enabled="1"  xScale="1"  yScale="1"  aspectRatioLock="1"  alpha="1"  figID="com.treestar.flowjo.charting.FigChartGrid@23d51476#1664913250888"  rotation="0"  lock="0"  sizeLock="0"  contentLock="0"  wantsDrops="0"  annoOffsetX="0"  annoOffsetY="0"  type="NONE"  displayType="DotPlot"  rows="0"  columns="0" >
             <WindowPosition x="0"  y="0"  width="0"  height="1"  displayed="0"  panelState="" />
             <Parameters/>
           </Multigraph>
           <PopModelList>
             <DataLayer path=""  panelValue="1"  discriminatorValue=""  sampleID="400" >
               <LegendSpec color="#ff9933"  text=""  chartFill="le.chartfill.none"  lineWeight="Normal"  lineStyle="Solid"  control="0" />
             </DataLayer>
             <DataLayer path=""  panelValue="1"  discriminatorValue=""  sampleID="401" >
               <LegendSpec color="#00ccff"  text=""  chartFill="le.chartfill.none"  lineWeight="Normal"  lineStyle="Solid"  control="0" />
             </DataLayer>
             <DataLayer path=""  panelValue="1"  discriminatorValue=""  sampleID="402" >
               <LegendSpec color="#ff3333"  text=""  chartFill="le.chartfill.none"  lineWeight="Normal"  lineStyle="Solid"  control="0" />
             </DataLayer>
           </PopModelList>
           <WindowPosition x="710"  y="187"  width="361"  height="361"  displayed="1"  panelState="" />
         </ChartData>
         <FigColorLegend x="658"  y="580"  width="70"  height="12"  lineWeight="Hairline"  fill="#ffffff"  stroke="#000000"  lineStyle="Solid"  gradientColor="#808080"  gradientStyle="le.gradientstyle.none"  enabled="1"  xScale="1"  yScale="1"  aspectRatioLock="0"  alpha="1"  figID="com.treestar.layout.presentation.FigHeatmapStatAxis@7dc2f3a1#1664913995099"  rotation="0"  lock="0"  sizeLock="0"  contentLock="0"  wantsDrops="0"  colorMapName="Default (blue,green,yellow,red)"  z="15" />
         <ChartData x="83"  y="599"  width="383"  height="383"  lineWeight="Hairline"  fill="#ffffff"  stroke="#000000"  lineStyle="Solid"  gradientColor="#808080"  gradientStyle="le.gradientstyle.none"  enabled="1"  xScale="0.0149609375"  yScale="0.0149609375"  aspectRatioLock="0"  alpha="1"  figID="com.treestar.flowjo.charting.FigChartBox@76787a89#1664913393952"  rotation="0"  lock="0"  sizeLock="0"  contentLock="0"  wantsDrops="0"  dependents="1"  showSampleName="1"  showFullPath="1"  showFreq="0"  showCount="1"  showPopulationName="1"  showGraphTitle="0"  showMedians="0"  useShortName="1"  showKeyword="0"  keyword=""  showStatistic="0"  statistic=""  offsetHistograms="0"  offsetX="0"  offsetY="0"  flipH="0"  flipV="0"  showAdjunctHistograms="0"  scaleH="1.49609375"  scaleV="1.49609375"  panelIndex="-1"  z="20" >
           <Graph smoothing="13"  backColor="#ffffff"  foreColor="#000000"  heatMapStatistic="Median"  heatMapStatParameter="Alexa Fluor 488-A"  type="Histogram"  fast="1" >
             <Axis dimension="x"  name="Alexa Fluor 488-A"  label=""  auto="auto" />
             <Axis dimension="y"  name=""  label=""  auto="auto" />
             <GraphSettings level="5%"  smoothingHighResolution="1"  contourHighResolution="1"  histogramSmoothingCount="0"  graphResolution="256"  showOutliers="0"  drawLargeDots="0"  dotsToDraw="8000"  tint="le.chartfill.tinted.40"  lineWeight="le.lineweight.normal"  lineStyle="le.linestyle.solid" />
             <GraphEnvironment showGrid="0"  showAxes="tnlTNL"  showGates="1"  showFreqOnPlots="0"  showGateNameOnPlots="1"  showMedians="0"  showUncomped="0"  addEventParam="0"  lastYAxisName="" >
               <TextTraits font="SansSerif"  size="11"  name="Labels"  style="plain"  color="#000000"  background="#00ffffff"  just="left" />
               <TextTraits font="SansSerif"  size="11"  name="LayoutGates"  style="plain"  color="#000000"  background="#00ffffff"  just="left" />
               <TextTraits font="SansSerif"  size="9"  name="Numbers"  style="plain"  color="#000000"  background="#00ffffff"  just="left" />
               <TextTraits font="SansSerif"  size="9"  name="Legend"  style="plain"  color="#000000"  background="#00ffffff"  just="left" />
               <WindowPosition x="434"  y="134"  width="390"  height="696"  displayed="0"  panelState="+--" />
             </GraphEnvironment>
           </Graph>
           <Annotation lineWeight="NoLine"  fill="#ffffff"  stroke="#808080"  lineStyle="Solid"  gradientColor="#808080"  gradientStyle="le.gradientstyle.none"  enabled="1"  xScale="1"  yScale="1"  aspectRatioLock="0"  alpha="1"  figID="com.treestar.flowjo.charting.FigChartAnnotation@681e6c9b#1664913250888"  rotation="0"  lock="0"  sizeLock="0"  contentLock="0"  wantsDrops="0"  autoFitContents="0"  autoMinimumSize="1"  padding="5,5,5,5" >
             <Content>&amp;#xA;&amp;#xA;    &amp;lt;p style=&amp;quot;margin-top:0; text-align:left;&amp;quot;&amp;gt;&amp;#xA;      &amp;lt;font face=&amp;quot;SansSerif&amp;quot; color=&amp;quot;#000000&amp;quot; style=&amp;quot;font-size:11pt;&amp;quot;&amp;gt;&amp;lt;input type=&amp;quot;fjml&amp;quot; value=&amp;quot;%3CAnno+originalDataset%3D%22null%22+name%3D%22fj.anno.samplename%22+%2F%3E&amp;quot; style=&amp;quot;font-family:SansSerif; color:#000000; font-weight:normal;&amp;quot;&amp;gt;&amp;#xA;      &amp;lt;/font&amp;gt;&amp;#xA;    &amp;lt;/p&amp;gt;&amp;#xA;    &amp;lt;p style=&amp;quot;margin-top:0; text-align:left;&amp;quot;&amp;gt;&amp;#xA;      &amp;lt;font face=&amp;quot;SansSerif&amp;quot; color=&amp;quot;#000000&amp;quot; style=&amp;quot;font-size:11pt;&amp;quot;&amp;gt;&amp;lt;input type=&amp;quot;fjml&amp;quot; value=&amp;quot;%3CAnno+originalDataset%3D%22null%22+name%3D%22fj.anno.popname%22+%2F%3E&amp;quot; style=&amp;quot;font-family:SansSerif; color:#000000; font-weight:normal;&amp;quot;&amp;gt;&amp;#xA;      &amp;lt;/font&amp;gt;&amp;#xA;    &amp;lt;/p&amp;gt;&amp;#xA;    &amp;lt;p style=&amp;quot;margin-top:0; text-align:left;&amp;quot;&amp;gt;&amp;#xA;      &amp;lt;font face=&amp;quot;SansSerif&amp;quot; color=&amp;quot;#000000&amp;quot; style=&amp;quot;font-size:11pt;&amp;quot;&amp;gt;&amp;lt;input type=&amp;quot;fjml&amp;quot; value=&amp;quot;%3CStatistic+originalDataset%3D%22null%22+ancestor%3D%22%22+name%3D%22Count%22+id%3D%22%22+%2F%3E&amp;quot; style=&amp;quot;font-family:SansSerif; color:#000000; font-weight:normal;&amp;quot;&amp;gt;&amp;#xA;&amp;lt;/font&amp;gt;    &amp;lt;/p&amp;gt;&amp;#xA;</Content>
             <WindowPosition x="0"  y="340"  width="181"  height="52"  displayed="0"  panelState="" />
           </Annotation>
           <Legend lineWeight="Hairline"  fill="#ffffff"  stroke="#000000"  lineStyle="Solid"  gradientColor="#808080"  gradientStyle="le.gradientstyle.none"  enabled="1"  xScale="1"  yScale="1"  aspectRatioLock="0"  alpha="1"  figID="com.treestar.flowjo.charting.legend.FigLegend@5a951350#1664913250889"  rotation="0"  lock="0"  sizeLock="0"  contentLock="0"  wantsDrops="0"  rows="4"  columns="4"  drawGrid="1"  autoFitContents="0"  showHeader="1" >
             <RowSizes>
               <Size index="0"  value="15" />
               <Size index="1"  value="15" />
               <Size index="2"  value="15" />
               <Size index="3"  value="15" />
             </RowSizes>
             <ColSizes>
               <Size index="0"  value="15" />
               <Size index="1"  value="149" />
               <Size index="2"  value="69" />
               <Size index="3"  value="40" />
             </ColSizes>
             <WindowPosition x="280"  y="0"  width="273"  height="60"  displayed="1"  panelState="" />
             <Columns>
               <Anno name="fj.anno.samplename" />
               <Anno name="fj.anno.popname" />
               <Statistic name="Count"  ancestor=""  correlate="" />
             </Columns>
           </Legend>
           <Ancestry lineWeight="Hairline"  fill="#ffffff"  stroke="#000000"  lineStyle="Solid"  gradientColor="#808080"  gradientStyle="le.gradientstyle.none"  enabled="1"  xScale="1"  yScale="1"  aspectRatioLock="0"  alpha="1"  figID="com.treestar.flowjo.charting.FigChartRow@57f840bd#1664913250888"  rotation="0"  lock="0"  sizeLock="0"  contentLock="0"  wantsDrops="0"  backgating="0"  horizontal="0"  backgatingLargeDots="0"  backgatingContours="0" >
             <WindowPosition x="0"  y="0"  width="0"  height="1"  displayed="0"  panelState="" />
           </Ancestry>
           <Multigraph lineWeight="NoLine"  fill="#00ffffff"  stroke="#000000"  lineStyle="Solid"  gradientColor="#808080"  gradientStyle="le.gradientstyle.none"  enabled="1"  xScale="1"  yScale="1"  aspectRatioLock="1"  alpha="1"  figID="com.treestar.flowjo.charting.FigChartGrid@23d51476#1664913250888"  rotation="0"  lock="0"  sizeLock="0"  contentLock="0"  wantsDrops="0"  annoOffsetX="0"  annoOffsetY="0"  type="NONE"  displayType="DotPlot"  rows="0"  columns="0" >
             <WindowPosition x="0"  y="0"  width="0"  height="1"  displayed="0"  panelState="" />
             <Parameters/>
           </Multigraph>
           <PopModelList>
             <DataLayer path=""  panelValue="1"  discriminatorValue=""  sampleID="400" >
               <LegendSpec color="#ff9933"  text=""  chartFill="le.chartfill.none"  lineWeight="Heavy"  lineStyle="Solid"  control="0" />
             </DataLayer>
             <DataLayer path=""  panelValue="1"  discriminatorValue=""  sampleID="401" >
               <LegendSpec color="#00ccff"  text=""  chartFill="le.chartfill.none"  lineWeight="Heavy"  lineStyle="Solid"  control="0" />
             </DataLayer>
             <DataLayer path=""  panelValue="1"  discriminatorValue=""  sampleID="402" >
               <LegendSpec color="#ff3333"  text=""  chartFill="le.chartfill.none"  lineWeight="Heavy"  lineStyle="Solid"  control="0" />
             </DataLayer>
           </PopModelList>
           <WindowPosition x="83"  y="599"  width="383"  height="383"  displayed="1"  panelState="" />
         </ChartData>
         <FigColorLegend x="31"  y="1014"  width="70"  height="12"  lineWeight="Hairline"  fill="#ffffff"  stroke="#000000"  lineStyle="Solid"  gradientColor="#808080"  gradientStyle="le.gradientstyle.none"  enabled="1"  xScale="1"  yScale="1"  aspectRatioLock="0"  alpha="1"  figID="com.treestar.layout.presentation.FigHeatmapStatAxis@3e7ba664#1664913995099"  rotation="0"  lock="0"  sizeLock="0"  contentLock="0"  wantsDrops="0"  colorMapName="Default (blue,green,yellow,red)"  z="25" />
         <ChartData x="716"  y="623"  width="398"  height="398"  lineWeight="Hairline"  fill="#ffffff"  stroke="#000000"  lineStyle="Solid"  gradientColor="#808080"  gradientStyle="le.gradientstyle.none"  enabled="1"  xScale="0.015546875"  yScale="0.015546875"  aspectRatioLock="0"  alpha="1"  figID="com.treestar.flowjo.charting.FigChartBox@424ce28d#1664913393960"  rotation="0"  lock="0"  sizeLock="0"  contentLock="0"  wantsDrops="0"  dependents="1"  showSampleName="1"  showFullPath="1"  showFreq="0"  showCount="1"  showPopulationName="1"  showGraphTitle="0"  showMedians="0"  useShortName="1"  showKeyword="0"  keyword=""  showStatistic="0"  statistic=""  offsetHistograms="0"  offsetX="0"  offsetY="0"  flipH="0"  flipV="0"  showAdjunctHistograms="0"  scaleH="1.5546875"  scaleV="1.5546875"  panelIndex="-1"  z="30" >
           <Graph smoothing="13"  backColor="#ffffff"  foreColor="#000000"  heatMapStatistic="Median"  heatMapStatParameter="Alexa Fluor 488-A"  type="Histogram"  fast="1" >
             <Axis dimension="x"  name="Alexa Fluor 488-A"  label=""  auto="auto" />
             <Axis dimension="y"  name=""  label=""  auto="modal" />
             <GraphSettings level="5%"  smoothingHighResolution="1"  contourHighResolution="1"  histogramSmoothingCount="0"  graphResolution="256"  showOutliers="0"  drawLargeDots="0"  dotsToDraw="8000"  tint="le.chartfill.tinted.40"  lineWeight="le.lineweight.normal"  lineStyle="le.linestyle.solid" />
             <GraphEnvironment showGrid="0"  showAxes="tnlTNL"  showGates="1"  showFreqOnPlots="0"  showGateNameOnPlots="1"  showMedians="0"  showUncomped="0"  addEventParam="0"  lastYAxisName="" >
               <TextTraits font="SansSerif"  size="11"  name="Labels"  style="plain"  color="#000000"  background="#00ffffff"  just="left" />
               <TextTraits font="SansSerif"  size="11"  name="LayoutGates"  style="plain"  color="#000000"  background="#00ffffff"  just="left" />
               <TextTraits font="SansSerif"  size="9"  name="Numbers"  style="plain"  color="#000000"  background="#00ffffff"  just="left" />
               <TextTraits font="SansSerif"  size="9"  name="Legend"  style="plain"  color="#000000"  background="#00ffffff"  just="left" />
               <WindowPosition x="434"  y="134"  width="390"  height="696"  displayed="0"  panelState="+--" />
             </GraphEnvironment>
           </Graph>
           <Annotation lineWeight="NoLine"  fill="#ffffff"  stroke="#808080"  lineStyle="Solid"  gradientColor="#808080"  gradientStyle="le.gradientstyle.none"  enabled="1"  xScale="1"  yScale="1"  aspectRatioLock="0"  alpha="1"  figID="com.treestar.flowjo.charting.FigChartAnnotation@681e6c9b#1664913250888"  rotation="0"  lock="0"  sizeLock="0"  contentLock="0"  wantsDrops="0"  autoFitContents="0"  autoMinimumSize="1"  padding="5,5,5,5" >
             <Content>&amp;#xA;&amp;#xA;    &amp;lt;p style=&amp;quot;margin-top:0; text-align:left;&amp;quot;&amp;gt;&amp;#xA;      &amp;lt;font face=&amp;quot;SansSerif&amp;quot; color=&amp;quot;#000000&amp;quot; style=&amp;quot;font-size:11pt;&amp;quot;&amp;gt;&amp;lt;input type=&amp;quot;fjml&amp;quot; value=&amp;quot;%3CAnno+originalDataset%3D%22null%22+name%3D%22fj.anno.samplename%22+%2F%3E&amp;quot; style=&amp;quot;font-family:SansSerif; color:#000000; font-weight:normal;&amp;quot;&amp;gt;&amp;#xA;      &amp;lt;/font&amp;gt;&amp;#xA;    &amp;lt;/p&amp;gt;&amp;#xA;    &amp;lt;p style=&amp;quot;margin-top:0; text-align:left;&amp;quot;&amp;gt;&amp;#xA;      &amp;lt;font face=&amp;quot;SansSerif&amp;quot; color=&amp;quot;#000000&amp;quot; style=&amp;quot;font-size:11pt;&amp;quot;&amp;gt;&amp;lt;input type=&amp;quot;fjml&amp;quot; value=&amp;quot;%3CAnno+originalDataset%3D%22null%22+name%3D%22fj.anno.popname%22+%2F%3E&amp;quot; style=&amp;quot;font-family:SansSerif; color:#000000; font-weight:normal;&amp;quot;&amp;gt;&amp;#xA;      &amp;lt;/font&amp;gt;&amp;#xA;    &amp;lt;/p&amp;gt;&amp;#xA;    &amp;lt;p style=&amp;quot;margin-top:0; text-align:left;&amp;quot;&amp;gt;&amp;#xA;      &amp;lt;font face=&amp;quot;SansSerif&amp;quot; color=&amp;quot;#000000&amp;quot; style=&amp;quot;font-size:11pt;&amp;quot;&amp;gt;&amp;lt;input type=&amp;quot;fjml&amp;quot; value=&amp;quot;%3CStatistic+originalDataset%3D%22null%22+ancestor%3D%22%22+name%3D%22Count%22+id%3D%22%22+%2F%3E&amp;quot; style=&amp;quot;font-family:SansSerif; color:#000000; font-weight:normal;&amp;quot;&amp;gt;&amp;#xA;&amp;lt;/font&amp;gt;    &amp;lt;/p&amp;gt;&amp;#xA;</Content>
             <WindowPosition x="0"  y="340"  width="181"  height="52"  displayed="0"  panelState="" />
           </Annotation>
           <Legend lineWeight="Hairline"  fill="#ffffff"  stroke="#000000"  lineStyle="Solid"  gradientColor="#808080"  gradientStyle="le.gradientstyle.none"  enabled="1"  xScale="1"  yScale="1"  aspectRatioLock="0"  alpha="1"  figID="com.treestar.flowjo.charting.legend.FigLegend@5a951350#1664913250889"  rotation="0"  lock="0"  sizeLock="0"  contentLock="0"  wantsDrops="0"  rows="4"  columns="4"  drawGrid="1"  autoFitContents="0"  showHeader="1" >
             <RowSizes>
               <Size index="0"  value="15" />
               <Size index="1"  value="15" />
               <Size index="2"  value="15" />
               <Size index="3"  value="15" />
             </RowSizes>
             <ColSizes>
               <Size index="0"  value="15" />
               <Size index="1"  value="149" />
               <Size index="2"  value="69" />
               <Size index="3"  value="40" />
             </ColSizes>
             <WindowPosition x="280"  y="0"  width="273"  height="60"  displayed="1"  panelState="" />
             <Columns>
               <Anno name="fj.anno.samplename" />
               <Anno name="fj.anno.popname" />
               <Statistic name="Count"  ancestor=""  correlate="" />
             </Columns>
           </Legend>
           <Ancestry lineWeight="Hairline"  fill="#ffffff"  stroke="#000000"  lineStyle="Solid"  gradientColor="#808080"  gradientStyle="le.gradientstyle.none"  enabled="1"  xScale="1"  yScale="1"  aspectRatioLock="0"  alpha="1"  figID="com.treestar.flowjo.charting.FigChartRow@57f840bd#1664913250888"  rotation="0"  lock="0"  sizeLock="0"  contentLock="0"  wantsDrops="0"  backgating="0"  horizontal="0"  backgatingLargeDots="0"  backgatingContours="0" >
             <WindowPosition x="0"  y="0"  width="0"  height="1"  displayed="0"  panelState="" />
           </Ancestry>
           <Multigraph lineWeight="NoLine"  fill="#00ffffff"  stroke="#000000"  lineStyle="Solid"  gradientColor="#808080"  gradientStyle="le.gradientstyle.none"  enabled="1"  xScale="1"  yScale="1"  aspectRatioLock="1"  alpha="1"  figID="com.treestar.flowjo.charting.FigChartGrid@23d51476#1664913250888"  rotation="0"  lock="0"  sizeLock="0"  contentLock="0"  wantsDrops="0"  annoOffsetX="0"  annoOffsetY="0"  type="NONE"  displayType="DotPlot"  rows="0"  columns="0" >
             <WindowPosition x="0"  y="0"  width="0"  height="1"  displayed="0"  panelState="" />
             <Parameters/>
           </Multigraph>
           <PopModelList>
             <DataLayer path=""  panelValue="1"  discriminatorValue=""  sampleID="400" >
               <LegendSpec color="#ff9933"  text=""  chartFill="le.chartfill.none"  lineWeight="Heavy"  lineStyle="Solid"  control="0" />
             </DataLayer>
             <DataLayer path=""  panelValue="1"  discriminatorValue=""  sampleID="401" >
               <LegendSpec color="#00ccff"  text=""  chartFill="le.chartfill.none"  lineWeight="Heavy"  lineStyle="Solid"  control="0" />
             </DataLayer>
             <DataLayer path=""  panelValue="1"  discriminatorValue=""  sampleID="402" >
               <LegendSpec color="#ff3333"  text=""  chartFill="le.chartfill.none"  lineWeight="Heavy"  lineStyle="Solid"  control="0" />
             </DataLayer>
           </PopModelList>
           <WindowPosition x="716"  y="623"  width="398"  height="398"  displayed="1"  panelState="" />
         </ChartData>
         <FigColorLegend x="664"  y="1053"  width="70"  height="12"  lineWeight="Hairline"  fill="#ffffff"  stroke="#000000"  lineStyle="Solid"  gradientColor="#808080"  gradientStyle="le.gradientstyle.none"  enabled="1"  xScale="1"  yScale="1"  aspectRatioLock="0"  alpha="1"  figID="com.treestar.layout.presentation.FigHeatmapStatAxis@2b43a55d#1664913995099"  rotation="0"  lock="0"  sizeLock="0"  contentLock="0"  wantsDrops="0"  colorMapName="Default (blue,green,yellow,red)"  z="35" />
       </FigList>
     </Layout>
     <WindowPosition x="432"  y="70"  width="800"  height="867" />
   </LayoutEditor>
   <Scripts>
     <Script lang="text/javascript"  name="New Script    " />
   </Scripts>
   <Experiment>
     <PlateModel name="Plate"  color="#00ffffff"  rows="8"  columns="12"  plateID="00000"  expID="000-00000"  format="Plate"  showNEntries="1"  peHeatmap="1"  peShowEnums="1"  peThickBorders="1" >
       <PrintLayout flipPattern0="0"  rows="1"  columns="1"  padding="36"  header=""  footer=""  headerActive="0"  footerActive="0"  scalingMode="fj.print.scale.none"  scaling="1"  orientation="1"  width="612"  height="792"  imageableX="72"  imageableY="72"  imageableWidth="468"  imageableHeight="648" />
     </PlateModel>
     <PlateEditorState>
       <KeywordList>
         <Keyword attribute="Treatment &quot;Drug A&quot;"  value="10ug/L" />
         <Keyword attribute="Time point"  value="24hr" />
         <Keyword attribute="Assay"  value="GFP Reporter" />
       </KeywordList>
       <StagingArea>
         <StagingWell/>
         <StagingWell/>
         <StagingWell/>
         <StagingWell/>
       </StagingArea>
     </PlateEditorState>
   </Experiment>
   <Exports/>
   <SOPS/>
   <experiment/>
   <weights/>
 </Workspace>
