# Supplementary material for: A novel single alpha-helix DNA-binding domain in CAF-1 promotes gene silencing and DNA damage survival through tetrasome-length DNA selectivity and spacer function
Source: eLife. 2023 Jul 11;12:e83538. doi: 10.7554/eLife.83538 (PMC10335832; doi:10.7554/eLife.83538)
Supplement: Figure 2—source data 1. — Circular dichroism data (panels c and d). [file elife-83538-fig2-data1.zip]

Archive with 34 entries (31 files):
- Figure 2 - Source data 1/
- __MACOSX/._Figure 2 - Source data 1
- Figure 2 - Source data 1/.DS_Store
- __MACOSX/Figure 2 - Source data 1/._.DS_Store
- Figure 2 - Source data 1/c/
- __MACOSX/Figure 2 - Source data 1/._c
- Figure 2 - Source data 1/d/
- __MACOSX/Figure 2 - Source data 1/._d
- Figure 2 - Source data 1/c/190827 CD experiments with KER and 40 bp 601_n2.xlsx
- __MACOSX/Figure 2 - Source data 1/c/._190827 CD experiments with KER and 40 bp 601_n2.xlsx
- Figure 2 - Source data 1/c/190827 CD experiments with KER and 40 bp 601_n3.xlsx
- __MACOSX/Figure 2 - Source data 1/c/._190827 CD experiments with KER and 40 bp 601_n3.xlsx
- Figure 2 - Source data 1/c/190827 CD experiments with KER and 40 bp 601.xlsx
- __MACOSX/Figure 2 - Source data 1/c/._190827 CD experiments with KER and 40 bp 601.xlsx
- Figure 2 - Source data 1/c/CD of yKER in complex with DNA.pzfx
- __MACOSX/Figure 2 - Source data 1/c/._CD of yKER in complex with DNA.pzfx
- Figure 2 - Source data 1/d/Melting KER40bpn3.xlsx
- __MACOSX/Figure 2 - Source data 1/d/._Melting KER40bpn3.xlsx
- Figure 2 - Source data 1/d/.DS_Store
- __MACOSX/Figure 2 - Source data 1/d/._.DS_Store
- Figure 2 - Source data 1/d/Melt KER Apon2.xlsx
- __MACOSX/Figure 2 - Source data 1/d/._Melt KER Apon2.xlsx
- Figure 2 - Source data 1/d/190919 CD Melting n2.pzfx
- __MACOSX/Figure 2 - Source data 1/d/._190919 CD Melting n2.pzfx
- Figure 2 - Source data 1/d/KER 40bp 601 meltn1.xlsx
- __MACOSX/Figure 2 - Source data 1/d/._KER 40bp 601 meltn1.xlsx
- Figure 2 - Source data 1/d/Melt KER40bpn4.xlsx
- __MACOSX/Figure 2 - Source data 1/d/._Melt KER40bpn4.xlsx
- Figure 2 - Source data 1/d/Melting KER Apon3.xlsx
- __MACOSX/Figure 2 - Source data 1/d/._Melting KER Apon3.xlsx
- Figure 2 - Source data 1/d/KER melt at 222nmn1.xlsx
- __MACOSX/Figure 2 - Source data 1/d/._KER melt at 222nmn1.xlsx
- Figure 2 - Source data 1/d/Melt KER40bpn2.xlsx
- __MACOSX/Figure 2 - Source data 1/d/._Melt KER40bpn2.xlsx
