# Supplementary material for: A novel single alpha-helix DNA-binding domain in CAF-1 promotes gene silencing and DNA damage survival through tetrasome-length DNA selectivity and spacer function
Source: eLife. 2023 Jul 11;12:e83538. doi: 10.7554/eLife.83538 (PMC10335832; doi:10.7554/eLife.83538)
Supplement: Figure 2—figure supplement 1—source data 1. — Electrophoretic mobility shift assay (EMSA) images and data analyses (panels d and e). [file elife-83538-fig2-figsupp1-data1.zip]

Archive with 13 entries (10 files):
- Figure 2 - figure supplement 1 - Source data 1/
- Figure 2 - figure supplement 1 - Source data 1/Figure 2 - figure supplement 1 - Source data 1_Gels Labeled.png
- __MACOSX/Figure 2 - figure supplement 1 - Source data 1/._Figure 2 - figure supplement 1 - Source data 1_Gels Labeled.png
- Figure 2 - figure supplement 1 - Source data 1/.DS_Store
- __MACOSX/Figure 2 - figure supplement 1 - Source data 1/._.DS_Store
- Figure 2 - figure supplement 1 - Source data 1/d/
- __MACOSX/Figure 2 - figure supplement 1 - Source data 1/._d
- Figure 2 - figure supplement 1 - Source data 1/e/
- __MACOSX/Figure 2 - figure supplement 1 - Source data 1/._e
- Figure 2 - figure supplement 1 - Source data 1/d/190226 KER DSS xlinking including Christals construct 118 to 232.pdf
- __MACOSX/Figure 2 - figure supplement 1 - Source data 1/d/._190226 KER DSS xlinking including Christals construct 118 to 232.pdf
- Figure 2 - figure supplement 1 - Source data 1/e/yKER mix and match EMSA.pdf
- __MACOSX/Figure 2 - figure supplement 1 - Source data 1/e/._yKER mix and match EMSA.pdf
