# Supplementary material for: A novel single alpha-helix DNA-binding domain in CAF-1 promotes gene silencing and DNA damage survival through tetrasome-length DNA selectivity and spacer function
Source: eLife. 2023 Jul 11;12:e83538. doi: 10.7554/eLife.83538 (PMC10335832; doi:10.7554/eLife.83538)
Supplement: Figure 2—figure supplement 2—source data 1. — Circular dichroism data (panel a) and electrophoretic mobility shift assay (EMSA) images (panel b). [file elife-83538-fig2-figsupp2-data1.zip]

Archive with 27 entries (24 files):
- Figure 2 - figure supplement 2 - Source data 1/
- Figure 2 - figure supplement 2 - Source data 1/.DS_Store
- __MACOSX/Figure 2 - figure supplement 2 - Source data 1/._.DS_Store
- Figure 2 - figure supplement 2 - Source data 1/Figure 2 - figure supplement 2 - Source data 1_Gels Labeled.png
- __MACOSX/Figure 2 - figure supplement 2 - Source data 1/._Figure 2 - figure supplement 2 - Source data 1_Gels Labeled.png
- Figure 2 - figure supplement 2 - Source data 1/a/
- __MACOSX/Figure 2 - figure supplement 2 - Source data 1/._a
- Figure 2 - figure supplement 2 - Source data 1/b/
- __MACOSX/Figure 2 - figure supplement 2 - Source data 1/._b
- Figure 2 - figure supplement 2 - Source data 1/a/190827 CD experiments with KER and 40 bp 601_n2.xlsx
- __MACOSX/Figure 2 - figure supplement 2 - Source data 1/a/._190827 CD experiments with KER and 40 bp 601_n2.xlsx
- Figure 2 - figure supplement 2 - Source data 1/a/.DS_Store
- __MACOSX/Figure 2 - figure supplement 2 - Source data 1/a/._.DS_Store
- Figure 2 - figure supplement 2 - Source data 1/a/190827 CD experiments with KER and 40 bp 601_n3.xlsx
- __MACOSX/Figure 2 - figure supplement 2 - Source data 1/a/._190827 CD experiments with KER and 40 bp 601_n3.xlsx
- Figure 2 - figure supplement 2 - Source data 1/a/190827 CD experiments with KER and 40 bp 601.xlsx
- __MACOSX/Figure 2 - figure supplement 2 - Source data 1/a/._190827 CD experiments with KER and 40 bp 601.xlsx
- Figure 2 - figure supplement 2 - Source data 1/a/190827 CD experiments with KER and 40 bp 601.pzfx
- __MACOSX/Figure 2 - figure supplement 2 - Source data 1/a/._190827 CD experiments with KER and 40 bp 601.pzfx
- Figure 2 - figure supplement 2 - Source data 1/b/.DS_Store
- __MACOSX/Figure 2 - figure supplement 2 - Source data 1/b/._.DS_Store
- Figure 2 - figure supplement 2 - Source data 1/b/210119 10 bp ladder EMSA with Myosin7 SAH 4s with Quenching sheet SYBR Green_2_PUB_600.tif
- __MACOSX/Figure 2 - figure supplement 2 - Source data 1/b/._210119 10 bp ladder EMSA with Myosin7 SAH 4s with Quenching sheet SYBR Green_2_PUB_600.tif
- Figure 2 - figure supplement 2 - Source data 1/b/210112 10bp ladder with Myosin7a SAH SYBR Green_PUB_600.tif
- __MACOSX/Figure 2 - figure supplement 2 - Source data 1/b/._210112 10bp ladder with Myosin7a SAH SYBR Green_PUB_600.tif
- Figure 2 - figure supplement 2 - Source data 1/b/210119 10 bp ladder EMSA with Myosin7 SAH 4s with Quenching sheet SYBR Green_1_PUB_600.tif
- __MACOSX/Figure 2 - figure supplement 2 - Source data 1/b/._210119 10 bp ladder EMSA with Myosin7 SAH 4s with Quenching sheet SYBR Green_1_PUB_600.tif
