# Supplementary material for: A novel single alpha-helix DNA-binding domain in CAF-1 promotes gene silencing and DNA damage survival through tetrasome-length DNA selectivity and spacer function
Source: eLife. 2023 Jul 11;12:e83538. doi: 10.7554/eLife.83538 (PMC10335832; doi:10.7554/eLife.83538)
Supplement: Figure 3—source data 1. — Circular dichroism data (panel b), electrophoretic mobility shift assay (EMSA) images (panels c–h), flow cytometry data (panel j), and data analyses (panels c–f, j). [file elife-83538-fig3-data1.zip]

Archive with 81 entries (73 files):
- Figure 3 - Source data 1/
- Figure 3 - Source data 1/.DS_Store
- __MACOSX/Figure 3 - Source data 1/._.DS_Store
- Figure 3 - Source data 1/g/
- __MACOSX/Figure 3 - Source data 1/._g
- Figure 3 - Source data 1/h/
- __MACOSX/Figure 3 - Source data 1/._h
- Figure 3 - Source data 1/Figure 3 - Source data 1_Gels Labeled.png
- __MACOSX/Figure 3 - Source data 1/._Figure 3 - Source data 1_Gels Labeled.png
- Figure 3 - Source data 1/j/
- __MACOSX/Figure 3 - Source data 1/._j
- Figure 3 - Source data 1/c/
- __MACOSX/Figure 3 - Source data 1/._c
- Figure 3 - Source data 1/d/
- __MACOSX/Figure 3 - Source data 1/._d
- Figure 3 - Source data 1/e and f/
- __MACOSX/Figure 3 - Source data 1/._e and f
- Figure 3 - Source data 1/b/
- __MACOSX/Figure 3 - Source data 1/._b
- Figure 3 - Source data 1/g/220207 Cy5 40bp EMSA with yKER middle_B_PUB_600.tif
- __MACOSX/Figure 3 - Source data 1/g/._220207 Cy5 40bp EMSA with yKER middle_B_PUB_600.tif
- Figure 3 - Source data 1/g/220208 Cy5 40bp EMSA with yKER middleB_PUB_600.tif
- __MACOSX/Figure 3 - Source data 1/g/._220208 Cy5 40bp EMSA with yKER middleB_PUB_600.tif
- Figure 3 - Source data 1/g/220204 Cy5 40bp EMSA with yKER middle_B_PUB_600.tif
- __MACOSX/Figure 3 - Source data 1/g/._220204 Cy5 40bp EMSA with yKER middle_B_PUB_600.tif
- Figure 3 - Source data 1/h/220325 Cy5 ladder EMSA with yCAF1 nobinders_n1_PUB_600.tif
- __MACOSX/Figure 3 - Source data 1/h/._220325 Cy5 ladder EMSA with yCAF1 nobinders_n1_PUB_600.tif
- Figure 3 - Source data 1/h/220325 Cy5 ladder EMSA with yCAF1 nobinders_n2_PUB_600.tif
- __MACOSX/Figure 3 - Source data 1/h/._220325 Cy5 ladder EMSA with yCAF1 nobinders_n2_PUB_600.tif
- Figure 3 - Source data 1/h/Annotation.png
- __MACOSX/Figure 3 - Source data 1/h/._Annotation.png
- Figure 3 - Source data 1/h/220325 Cy5 ladder EMSA with yCAF1 nobinders_n3_PUB_600.tif
- __MACOSX/Figure 3 - Source data 1/h/._220325 Cy5 ladder EMSA with yCAF1 nobinders_n3_PUB_600.tif
- Figure 3 - Source data 1/j/Cac1 Flow Data.pzfx
- __MACOSX/Figure 3 - Source data 1/j/._Cac1 Flow Data.pzfx
- Figure 3 - Source data 1/j/Silencing T-tests.xlsx
- __MACOSX/Figure 3 - Source data 1/j/._Silencing T-tests.xlsx
- Figure 3 - Source data 1/c/211122Cy5 40bp EMSA with yKER_Table.xlsx
- __MACOSX/Figure 3 - Source data 1/c/._211122Cy5 40bp EMSA with yKER_Table.xlsx
- Figure 3 - Source data 1/c/211119 Cy5 40 bp EMSA with yKER_PUB_600.tif
- __MACOSX/Figure 3 - Source data 1/c/._211119 Cy5 40 bp EMSA with yKER_PUB_600.tif
- Figure 3 - Source data 1/c/211122 Cy5 40 bp EMSA with yKER_PUB_600.tif
- __MACOSX/Figure 3 - Source data 1/c/._211122 Cy5 40 bp EMSA with yKER_PUB_600.tif
- Figure 3 - Source data 1/c/211119 Cy5 40bp EMSA with yKER_Table.xlsx
- __MACOSX/Figure 3 - Source data 1/c/._211119 Cy5 40bp EMSA with yKER_Table.xlsx
- Figure 3 - Source data 1/c/211118 Cy5 40 bp EMSA with yKER_n1_PUB_600.tif
- __MACOSX/Figure 3 - Source data 1/c/._211118 Cy5 40 bp EMSA with yKER_n1_PUB_600.tif
- Figure 3 - Source data 1/c/220324 yKER with Cy5 40 bp Kd.pzfx
- __MACOSX/Figure 3 - Source data 1/c/._220324 yKER with Cy5 40 bp Kd.pzfx
- Figure 3 - Source data 1/c/211118 Cy5 40bp EMSA with yKER_Table.xlsx
- __MACOSX/Figure 3 - Source data 1/c/._211118 Cy5 40bp EMSA with yKER_Table.xlsx
- Figure 3 - Source data 1/d/.DS_Store
- __MACOSX/Figure 3 - Source data 1/d/._.DS_Store
- Figure 3 - Source data 1/d/220207 Cy5 40bp EMSA with yKER middle_A_PUB_600.tif
- __MACOSX/Figure 3 - Source data 1/d/._220207 Cy5 40bp EMSA with yKER middle_A_PUB_600.tif
- Figure 3 - Source data 1/d/220208 Cy5 40bp with yKER middelA.pzfx
- __MACOSX/Figure 3 - Source data 1/d/._220208 Cy5 40bp with yKER middelA.pzfx
- Figure 3 - Source data 1/d/220208 Cy5 40bp EMSA with yKER middleA_n2_Table.xlsx
- __MACOSX/Figure 3 - Source data 1/d/._220208 Cy5 40bp EMSA with yKER middleA_n2_Table.xlsx
- Figure 3 - Source data 1/d/220208 Cy5 40bp EMSA with yKER middleA_n1_Table.xlsx
- __MACOSX/Figure 3 - Source data 1/d/._220208 Cy5 40bp EMSA with yKER middleA_n1_Table.xlsx
- Figure 3 - Source data 1/d/220208 Cy5 40bp EMSA with yKER middleA_n2_PUB_600.tif
- __MACOSX/Figure 3 - Source data 1/d/._220208 Cy5 40bp EMSA with yKER middleA_n2_PUB_600.tif
- Figure 3 - Source data 1/d/220208 Cy5 40bp EMSA with yKER middleA_n1_PUB_600.tif
- __MACOSX/Figure 3 - Source data 1/d/._220208 Cy5 40bp EMSA with yKER middleA_n1_PUB_600.tif
- Figure 3 - Source data 1/d/220207 Cy5 40bp EMSA with yKER middle_A_Table.xlsx
- __MACOSX/Figure 3 - Source data 1/d/._220207 Cy5 40bp EMSA with yKER middle_A_Table.xlsx
- Figure 3 - Source data 1/e and f/Gel1_Annotated.textClipping
- __MACOSX/Figure 3 - Source data 1/e and f/._Gel1_Annotated.textClipping
- Figure 3 - Source data 1/e and f/200323 Kd KER truncations Fraction bound calculation.xlsx
- __MACOSX/Figure 3 - Source data 1/e and f/._200323 Kd KER truncations Fraction bound calculation.xlsx
- Figure 3 - Source data 1/e and f/200323 Kd KER N and C half.pzfx
- __MACOSX/Figure 3 - Source data 1/e and f/._200323 Kd KER N and C half.pzfx
- Figure 3 - Source data 1/e and f/.DS_Store
- __MACOSX/Figure 3 - Source data 1/e and f/._.DS_Store
- Figure 3 - Source data 1/e and f/Gel2_Annotated.pdf
- __MACOSX/Figure 3 - Source data 1/e and f/._Gel2_Annotated.pdf
- Figure 3 - Source data 1/e and f/191125 EMSA KER N and C2 with Cy540bp 10per gel.pdf
- __MACOSX/Figure 3 - Source data 1/e and f/._191125 EMSA KER N and C2 with Cy540bp 10per gel.pdf
- Figure 3 - Source data 1/b/220328 CD of yKER proteins.pzfx
- __MACOSX/Figure 3 - Source data 1/b/._220328 CD of yKER proteins.pzfx
