# Supplementary material for: A novel single alpha-helix DNA-binding domain in CAF-1 promotes gene silencing and DNA damage survival through tetrasome-length DNA selectivity and spacer function
Source: eLife. 2023 Jul 11;12:e83538. doi: 10.7554/eLife.83538 (PMC10335832; doi:10.7554/eLife.83538)
Supplement: Figure 4—source data 1. — Electrophoretic mobility shift assay (EMSA) images and data analyses. [file elife-83538-fig4-data1.zip]

Archive with 101 entries (93 files):
- Figure 4 - Source data 1/
- __MACOSX/._Figure 4 - Source data 1
- Figure 4 - Source data 1/.DS_Store
- __MACOSX/Figure 4 - Source data 1/._.DS_Store
- Figure 4 - Source data 1/a/
- __MACOSX/Figure 4 - Source data 1/._a
- Figure 4 - Source data 1/h/
- Figure 4 - Source data 1/f and g/
- __MACOSX/Figure 4 - Source data 1/._f and g
- Figure 4 - Source data 1/Figure 4 - Source data 1_Gels Labeled.png
- __MACOSX/Figure 4 - Source data 1/._Figure 4 - Source data 1_Gels Labeled.png
- Figure 4 - Source data 1/c/
- __MACOSX/Figure 4 - Source data 1/._c
- Figure 4 - Source data 1/d/
- __MACOSX/Figure 4 - Source data 1/._d
- Figure 4 - Source data 1/e/
- __MACOSX/Figure 4 - Source data 1/._e
- Figure 4 - Source data 1/b/
- __MACOSX/Figure 4 - Source data 1/._b
- Figure 4 - Source data 1/a/220111 Cy5 ladder EMSA with yCAF1 WT_PUB_600.tif
- __MACOSX/Figure 4 - Source data 1/a/._220111 Cy5 ladder EMSA with yCAF1 WT_PUB_600.tif
- Figure 4 - Source data 1/a/220119 Cy5 DNA ladder with yCAF1 WT.pzfx
- __MACOSX/Figure 4 - Source data 1/a/._220119 Cy5 DNA ladder with yCAF1 WT.pzfx
- Figure 4 - Source data 1/a/220119 Cy5 ladder EMSA with yCAF1 WT_n2_Table.xlsx
- __MACOSX/Figure 4 - Source data 1/a/._220119 Cy5 ladder EMSA with yCAF1 WT_n2_Table.xlsx
- Figure 4 - Source data 1/a/220111 Cy5 ladder EMSA with yCAF1 WT_Table.xlsx
- __MACOSX/Figure 4 - Source data 1/a/._220111 Cy5 ladder EMSA with yCAF1 WT_Table.xlsx
- Figure 4 - Source data 1/a/220119 Cy5 ladder EMSA with yCAF1 WT_n1_Table.xlsx
- __MACOSX/Figure 4 - Source data 1/a/._220119 Cy5 ladder EMSA with yCAF1 WT_n1_Table.xlsx
- Figure 4 - Source data 1/a/220119 Cy5 Ladder EMSA withyCAF1 wild type_n2_PUB_600.tif
- __MACOSX/Figure 4 - Source data 1/a/._220119 Cy5 Ladder EMSA withyCAF1 wild type_n2_PUB_600.tif
- Figure 4 - Source data 1/a/211210 Cy5 ladder EMSA with yCAF1 WT_PUB_600.tif
- __MACOSX/Figure 4 - Source data 1/a/._211210 Cy5 ladder EMSA with yCAF1 WT_PUB_600.tif
- Figure 4 - Source data 1/a/220119 Cy5 Ladder EMSA withyCAF1 wild type_n1_PUB_600.tif
- __MACOSX/Figure 4 - Source data 1/a/._220119 Cy5 Ladder EMSA withyCAF1 wild type_n1_PUB_600.tif
- Figure 4 - Source data 1/a/211210 Cy5 ladder EMSA with yCAF1 _Table.xlsx
- __MACOSX/Figure 4 - Source data 1/a/._211210 Cy5 ladder EMSA with yCAF1 _Table.xlsx
- Figure 4 - Source data 1/h/[P]_at_50%_DNA_depletion_FINAL WITH DOMAINS.pzfx
- __MACOSX/Figure 4 - Source data 1/h/._[P]_at_50%_DNA_depletion_FINAL WITH DOMAINS.pzfx
- Figure 4 - Source data 1/f and g/.DS_Store
- __MACOSX/Figure 4 - Source data 1/f and g/._.DS_Store
- Figure 4 - Source data 1/f and g/230404 Cy5 Ladder All KDapps also 40to50 slope bar_2.pzfx
- __MACOSX/Figure 4 - Source data 1/f and g/._230404 Cy5 Ladder All KDapps also 40to50 slope bar_2.pzfx
- Figure 4 - Source data 1/c/220124 Cy5 ladder EMSA with yWHD_n2_PUB_600.tif
- __MACOSX/Figure 4 - Source data 1/c/._220124 Cy5 ladder EMSA with yWHD_n2_PUB_600.tif
- Figure 4 - Source data 1/c/220124 Cy5 ladder EMSA with yWHD_n2_Table.xlsx
- __MACOSX/Figure 4 - Source data 1/c/._220124 Cy5 ladder EMSA with yWHD_n2_Table.xlsx
- Figure 4 - Source data 1/c/220124 Cy5 ladder EMSA with yWHD_n1_PUB_600.tif
- __MACOSX/Figure 4 - Source data 1/c/._220124 Cy5 ladder EMSA with yWHD_n1_PUB_600.tif
- Figure 4 - Source data 1/c/211214 Cy5 ladder with yWHD_PUB_600.tif
- __MACOSX/Figure 4 - Source data 1/c/._211214 Cy5 ladder with yWHD_PUB_600.tif
- Figure 4 - Source data 1/c/211214 Cy5 ladder EMSA with yWHD_Table.xlsx
- __MACOSX/Figure 4 - Source data 1/c/._211214 Cy5 ladder EMSA with yWHD_Table.xlsx
- Figure 4 - Source data 1/c/220124 Cy5 DNA ladder with yWHD.pzfx
- __MACOSX/Figure 4 - Source data 1/c/._220124 Cy5 DNA ladder with yWHD.pzfx
- Figure 4 - Source data 1/c/220124 Cy5 ladder EMSA with yWHD_n1_Table.xlsx
- __MACOSX/Figure 4 - Source data 1/c/._220124 Cy5 ladder EMSA with yWHD_n1_Table.xlsx
- Figure 4 - Source data 1/d/211222 Cy5 ladder EMSA with yCAF1 deltaWHD_PUB_600.tif
- __MACOSX/Figure 4 - Source data 1/d/._211222 Cy5 ladder EMSA with yCAF1 deltaWHD_PUB_600.tif
- Figure 4 - Source data 1/d/211222 Cy5 ladder EMSA with yCAF1 deltaWHD_Grids_Table.xlsx
- __MACOSX/Figure 4 - Source data 1/d/._211222 Cy5 ladder EMSA with yCAF1 deltaWHD_Grids_Table.xlsx
- Figure 4 - Source data 1/d/220124 Cy5 DNA ladder with yCAF1 deltaWHD.pzfx
- __MACOSX/Figure 4 - Source data 1/d/._220124 Cy5 DNA ladder with yCAF1 deltaWHD.pzfx
- Figure 4 - Source data 1/d/220124 Cy5 Ladder EMSA with yCAF1 delta WHD_n2_Table.xlsx
- __MACOSX/Figure 4 - Source data 1/d/._220124 Cy5 Ladder EMSA with yCAF1 delta WHD_n2_Table.xlsx
- Figure 4 - Source data 1/d/220124 Cy5 Ladder EMSA with yCAF1 delta WHD_n1_Table.xlsx
- __MACOSX/Figure 4 - Source data 1/d/._220124 Cy5 Ladder EMSA with yCAF1 delta WHD_n1_Table.xlsx
- Figure 4 - Source data 1/d/220124 Cy5 Ladder EMSA with yCAF1 delta WHD_n1_PUB_600.tif
- __MACOSX/Figure 4 - Source data 1/d/._220124 Cy5 Ladder EMSA with yCAF1 delta WHD_n1_PUB_600.tif
- Figure 4 - Source data 1/d/220124 Cy5 Ladder EMSA with yCAF1 delta WHD_n2_PUB_600.tif
- __MACOSX/Figure 4 - Source data 1/d/._220124 Cy5 Ladder EMSA with yCAF1 delta WHD_n2_PUB_600.tif
- Figure 4 - Source data 1/e/220128 Cy5 ladder EMSA with yCAF1 EDtoGSL_n1_Table.xlsx
- __MACOSX/Figure 4 - Source data 1/e/._220128 Cy5 ladder EMSA with yCAF1 EDtoGSL_n1_Table.xlsx
- Figure 4 - Source data 1/e/220128 Cy5 ladder EMSA with yCAF1 EDtoGSL_n1_PUB_600.tif
- __MACOSX/Figure 4 - Source data 1/e/._220128 Cy5 ladder EMSA with yCAF1 EDtoGSL_n1_PUB_600.tif
- Figure 4 - Source data 1/e/220128 Cy5 DNA ladder with yCAF1 EDtoGSL.pzfx
- __MACOSX/Figure 4 - Source data 1/e/._220128 Cy5 DNA ladder with yCAF1 EDtoGSL.pzfx
- Figure 4 - Source data 1/e/.DS_Store
- __MACOSX/Figure 4 - Source data 1/e/._.DS_Store
- Figure 4 - Source data 1/e/220127 Cy5 ladder EMSA with yCAF1 EDtoGSL_n1_PUB_600.tif
- __MACOSX/Figure 4 - Source data 1/e/._220127 Cy5 ladder EMSA with yCAF1 EDtoGSL_n1_PUB_600.tif
- Figure 4 - Source data 1/e/220127 Cy5 ladder EMSA with yCAF1 EDtoGSL_n1_Table.xlsx
- __MACOSX/Figure 4 - Source data 1/e/._220127 Cy5 ladder EMSA with yCAF1 EDtoGSL_n1_Table.xlsx
- Figure 4 - Source data 1/e/220128 Cy5 ladder EMSA with yCAF1 EDtoGSL_n2_PUB_600.tif
- __MACOSX/Figure 4 - Source data 1/e/._220128 Cy5 ladder EMSA with yCAF1 EDtoGSL_n2_PUB_600.tif
- Figure 4 - Source data 1/e/220128 Cy5 ladder EMSA with yCAF1 EDtoGSL_n2_Table.xlsx
- __MACOSX/Figure 4 - Source data 1/e/._220128 Cy5 ladder EMSA with yCAF1 EDtoGSL_n2_Table.xlsx
- Figure 4 - Source data 1/b/220120 Cy5 DNA ladder with yKER.pzfx
- __MACOSX/Figure 4 - Source data 1/b/._220120 Cy5 DNA ladder with yKER.pzfx
- Figure 4 - Source data 1/b/220120 Cy5 ladder EMSA with yKER_n2_Table.xlsx
- __MACOSX/Figure 4 - Source data 1/b/._220120 Cy5 ladder EMSA with yKER_n2_Table.xlsx
- Figure 4 - Source data 1/b/220120 Cy5 ladder EMSA with yKER_n1_Table.xlsx
- __MACOSX/Figure 4 - Source data 1/b/._220120 Cy5 ladder EMSA with yKER_n1_Table.xlsx
- Figure 4 - Source data 1/b/220120 Cy5 ladder EMSA with yKER_n2_PUB_600.tif
- __MACOSX/Figure 4 - Source data 1/b/._220120 Cy5 ladder EMSA with yKER_n2_PUB_600.tif
- Figure 4 - Source data 1/b/211214 Cy5 ladder with yKER_PUB_600.tif
- __MACOSX/Figure 4 - Source data 1/b/._211214 Cy5 ladder with yKER_PUB_600.tif
- Figure 4 - Source data 1/b/220120 Cy5 ladder EMSA with yKER_n1_PUB_600.tif
- __MACOSX/Figure 4 - Source data 1/b/._220120 Cy5 ladder EMSA with yKER_n1_PUB_600.tif
- Figure 4 - Source data 1/b/211214 Cy5 ladder EMSA with yKER_Table.xlsx
- __MACOSX/Figure 4 - Source data 1/b/._211214 Cy5 ladder EMSA with yKER_Table.xlsx
