# Supplementary material for: A novel single alpha-helix DNA-binding domain in CAF-1 promotes gene silencing and DNA damage survival through tetrasome-length DNA selectivity and spacer function
Source: eLife. 2023 Jul 11;12:e83538. doi: 10.7554/eLife.83538 (PMC10335832; doi:10.7554/eLife.83538)
Supplement: Figure 5—source data 1. — Electrophoretic mobility shift assay (EMSA) images (panel a) and flow cytometry data (panel c). [file elife-83538-fig5-data1.zip]

Archive with 27 entries (24 files):
- Figure 5 - Source data 1/
- Figure 5 - Source data 1/Figure 5 - Source data 1_Gels Labeled.png
- __MACOSX/Figure 5 - Source data 1/._Figure 5 - Source data 1_Gels Labeled.png
- Figure 5 - Source data 1/.DS_Store
- __MACOSX/Figure 5 - Source data 1/._.DS_Store
- Figure 5 - Source data 1/a/
- __MACOSX/Figure 5 - Source data 1/._a
- Figure 5 - Source data 1/c/
- __MACOSX/Figure 5 - Source data 1/._c
- Figure 5 - Source data 1/a/220324 Cy5 ladder EMSA with yCAF1 2xKER_n3_PUB_600.tif
- __MACOSX/Figure 5 - Source data 1/a/._220324 Cy5 ladder EMSA with yCAF1 2xKER_n3_PUB_600.tif
- Figure 5 - Source data 1/a/220324 Cy5 DNA ladder with yCAF1 2xKER.pzfx
- __MACOSX/Figure 5 - Source data 1/a/._220324 Cy5 DNA ladder with yCAF1 2xKER.pzfx
- Figure 5 - Source data 1/a/220324 Cy5 ladder EMSA with yCAF1 2xKER_n2_Table_2.xlsx
- __MACOSX/Figure 5 - Source data 1/a/._220324 Cy5 ladder EMSA with yCAF1 2xKER_n2_Table_2.xlsx
- Figure 5 - Source data 1/a/220324 Cy5 ladder EMSA with yCAF1 2xKER_n1_PUB_600.tif
- __MACOSX/Figure 5 - Source data 1/a/._220324 Cy5 ladder EMSA with yCAF1 2xKER_n1_PUB_600.tif
- Figure 5 - Source data 1/a/220324 Cy5 ladder EMSA with yCAF1 2xKER_n3_Table.xlsx
- __MACOSX/Figure 5 - Source data 1/a/._220324 Cy5 ladder EMSA with yCAF1 2xKER_n3_Table.xlsx
- Figure 5 - Source data 1/a/220324 Cy5 ladder EMSA with yCAF1 2xKER_n2_PUB_600.tif
- __MACOSX/Figure 5 - Source data 1/a/._220324 Cy5 ladder EMSA with yCAF1 2xKER_n2_PUB_600.tif
- Figure 5 - Source data 1/a/220324 Cy5 ladder EMSA with yCAF1 2xKER_n1_Table.xlsx
- __MACOSX/Figure 5 - Source data 1/a/._220324 Cy5 ladder EMSA with yCAF1 2xKER_n1_Table.xlsx
- Figure 5 - Source data 1/c/Cac1 Flow Data.pzfx
- __MACOSX/Figure 5 - Source data 1/c/._Cac1 Flow Data.pzfx
- Figure 5 - Source data 1/c/Silencing T-tests.xlsx
- __MACOSX/Figure 5 - Source data 1/c/._Silencing T-tests.xlsx
