# Supplementary material for: A novel single alpha-helix DNA-binding domain in CAF-1 promotes gene silencing and DNA damage survival through tetrasome-length DNA selectivity and spacer function
Source: eLife. 2023 Jul 11;12:e83538. doi: 10.7554/eLife.83538 (PMC10335832; doi:10.7554/eLife.83538)
Supplement: Figure 6—source data 1. — Electrophoretic mobility shift assay (EMSA) images and data analyses (panels b and c) and flow cytometry data and analyses (panel e). [file elife-83538-fig6-data1.zip]

Archive with 43 entries (39 files):
- Figure 6 - Source data 1/
- Figure 6 - Source data 1/.DS_Store
- __MACOSX/Figure 6 - Source data 1/._.DS_Store
- Figure 6 - Source data 1/Figure 6 - Source data 1_Gels Labeled.png
- __MACOSX/Figure 6 - Source data 1/._Figure 6 - Source data 1_Gels Labeled.png
- Figure 6 - Source data 1/c/
- __MACOSX/Figure 6 - Source data 1/._c
- Figure 6 - Source data 1/e/
- __MACOSX/Figure 6 - Source data 1/._e
- Figure 6 - Source data 1/b/
- __MACOSX/Figure 6 - Source data 1/._b
- Figure 6 - Source data 1/c/220121 Cy5 ladder EMSA with yCAF1 yKERtohKER_n1_PUB_600.tif
- __MACOSX/Figure 6 - Source data 1/c/._220121 Cy5 ladder EMSA with yCAF1 yKERtohKER_n1_PUB_600.tif
- Figure 6 - Source data 1/c/220121 Cy5 ladder EMSA with yCAF1 yKERtohKER_n2_Table.xlsx
- __MACOSX/Figure 6 - Source data 1/c/._220121 Cy5 ladder EMSA with yCAF1 yKERtohKER_n2_Table.xlsx
- Figure 6 - Source data 1/c/211227 Cy5 ladder EMSA with yCAF1 yKERtohKER_PUB_600.tif
- __MACOSX/Figure 6 - Source data 1/c/._211227 Cy5 ladder EMSA with yCAF1 yKERtohKER_PUB_600.tif
- Figure 6 - Source data 1/c/220121 Cy5 ladder EMSA with yCAF1 yKERtohKER_n2_PUB_600.tif
- __MACOSX/Figure 6 - Source data 1/c/._220121 Cy5 ladder EMSA with yCAF1 yKERtohKER_n2_PUB_600.tif
- Figure 6 - Source data 1/c/211227 Cy5 Ladder EMSA with yCAF1 yKER to hKER__Table.xlsx
- __MACOSX/Figure 6 - Source data 1/c/._211227 Cy5 Ladder EMSA with yCAF1 yKER to hKER__Table.xlsx
- Figure 6 - Source data 1/c/220121 Cy5 ladder EMSA with yCAF1 yKERtohKER_n1_Table.xlsx
- __MACOSX/Figure 6 - Source data 1/c/._220121 Cy5 ladder EMSA with yCAF1 yKERtohKER_n1_Table.xlsx
- Figure 6 - Source data 1/c/220121 Cy5 DNA ladder with yCAF1yKERtohKER.pzfx
- __MACOSX/Figure 6 - Source data 1/c/._220121 Cy5 DNA ladder with yCAF1yKERtohKER.pzfx
- Figure 6 - Source data 1/e/Cac1 Flow Data.pzfx
- __MACOSX/Figure 6 - Source data 1/e/._Cac1 Flow Data.pzfx
- Figure 6 - Source data 1/e/Silencing T-tests.xlsx
- __MACOSX/Figure 6 - Source data 1/e/._Silencing T-tests.xlsx
- Figure 6 - Source data 1/b/220120 Cy5 ladder EMSA with hKER_n2_PUB_600.tif
- __MACOSX/Figure 6 - Source data 1/b/._220120 Cy5 ladder EMSA with hKER_n2_PUB_600.tif
- Figure 6 - Source data 1/b/220120 Cy5 ladder EMSA with hKER_n2_Table.xlsx
- __MACOSX/Figure 6 - Source data 1/b/._220120 Cy5 ladder EMSA with hKER_n2_Table.xlsx
- Figure 6 - Source data 1/b/220103 Cy5 ladder EMSA wiyh hKER_Table.xlsx
- __MACOSX/Figure 6 - Source data 1/b/._220103 Cy5 ladder EMSA wiyh hKER_Table.xlsx
- Figure 6 - Source data 1/b/220120 Cy5 ladder EMSA with hKER_n1_PUB_600.tif
- __MACOSX/Figure 6 - Source data 1/b/._220120 Cy5 ladder EMSA with hKER_n1_PUB_600.tif
- Figure 6 - Source data 1/b/220103 Cy5 ladder EMSA with hKER_PUB_600.tif
- __MACOSX/Figure 6 - Source data 1/b/._220103 Cy5 ladder EMSA with hKER_PUB_600.tif
- Figure 6 - Source data 1/b/220120 Cy5 ladder EMSA with hKER_n1_Table.xlsx
- __MACOSX/Figure 6 - Source data 1/b/._220120 Cy5 ladder EMSA with hKER_n1_Table.xlsx
- Figure 6 - Source data 1/b/220120 Cy5 DNA ladder with hKER.pzfx
- __MACOSX/Figure 6 - Source data 1/b/._220120 Cy5 DNA ladder with hKER.pzfx
