# Supplementary material for: A novel single alpha-helix DNA-binding domain in CAF-1 promotes gene silencing and DNA damage survival through tetrasome-length DNA selectivity and spacer function
Source: eLife. 2023 Jul 11;12:e83538. doi: 10.7554/eLife.83538 (PMC10335832; doi:10.7554/eLife.83538)
Supplement: Figure 6—figure supplement 1—source data 1. — Circular dichroism data (panels b and c). [file elife-83538-fig6-figsupp1-data1.zip]

Archive with 15 entries (12 files):
- Figure 6 - figure supplement 1 - Source data 1/
- Figure 6 - figure supplement 1 - Source data 1/.DS_Store
- __MACOSX/Figure 6 - figure supplement 1 - Source data 1/._.DS_Store
- Figure 6 - figure supplement 1 - Source data 1/c/
- __MACOSX/Figure 6 - figure supplement 1 - Source data 1/._c
- Figure 6 - figure supplement 1 - Source data 1/b/
- __MACOSX/Figure 6 - figure supplement 1 - Source data 1/._b
- Figure 6 - figure supplement 1 - Source data 1/c/hKER melting_n3.xlsx
- __MACOSX/Figure 6 - figure supplement 1 - Source data 1/c/._hKER melting_n3.xlsx
- Figure 6 - figure supplement 1 - Source data 1/c/hKER melting_n2.xlsx
- __MACOSX/Figure 6 - figure supplement 1 - Source data 1/c/._hKER melting_n2.xlsx
- Figure 6 - figure supplement 1 - Source data 1/c/hKER melting_n1.xlsx
- __MACOSX/Figure 6 - figure supplement 1 - Source data 1/c/._hKER melting_n1.xlsx
- Figure 6 - figure supplement 1 - Source data 1/b/220328 CD of hKER.pzfx
- __MACOSX/Figure 6 - figure supplement 1 - Source data 1/b/._220328 CD of hKER.pzfx
